# Supplementary material for: Di-μ-oxido-bis­[(1,4,8,11-tetra­aza­cyclo­tetra­decane-κ4 N,N′,N′′,N′′′)dimangan­ese(III,IV)] bis­(tetra­phenyl­borate) chloride acetonitrile disolvate
Source: Acta Crystallogr Sect E Struct Rep Online. 2011 Jun 4;67(Pt 7):m824–5. doi: 10.1107/S1600536811019829 (PMC3151985; doi:10.1107/S1600536811019829)
Supplement: Supplementary file 2 [file e-67-0m824-Isup2.hkl]

# 
# h,k,l, Fc-squared, Fo-squared, sigma(Fo-squared) and status flag 
# 
data_I
_shelx_title ' db01 in P-1 [cyclamMnO]2.(BPh4)2.Cl.2CH3CN' 
_shelx_refln_list_code          4 
_shelx_F_calc_maximum      148.32 
_exptl_crystal_F_000       689.00 
_reflns_d_resolution_high  0.8330 
 
loop_ 
 _symmetry_equiv_pos_as_xyz 
 'x, y, z' 
 '-x, -y, -z' 
 
_cell_length_a    11.4366 
_cell_length_b    11.7133 
_cell_length_c    13.9675 
_cell_angle_alpha 104.136 
_cell_angle_beta   97.697 
_cell_angle_gamma 107.627 
 
_shelx_F_squared_multiplier     1.000 
 
loop_ 
 _refln_index_h 
 _refln_index_k 
 _refln_index_l 
 _refln_F_squared_calc 
 _refln_F_squared_meas 
 _refln_F_squared_sigma 
 _refln_observed_status 
   2   0   0     4986.63     4613.04    175.36 o 
   3   0   0     2045.25     1918.57     73.49 o 
   4   0   0     1217.06     1249.91     49.00 o 
   5   0   0     3191.30     3064.96    117.59 o 
   6   0   0       27.27       39.05      7.38 o 
   7   0   0      240.74      231.84     15.86 o 
   8   0   0     1219.09     1194.73     48.94 o 
   9   0   0      296.60      295.51     18.43 o 
  10   0   0       36.89       26.48     12.21 o 
  11   0   0      163.51      159.62     16.94 o 
  12   0   0       10.50        9.41     18.45 o 
 -13   1   0       63.15       92.79     22.43 o 
 -12   1   0       70.90      101.93     22.42 o 
 -11   1   0       58.25       71.91     13.75 o 
 -10   1   0     1460.94     1425.05     75.41 o 
  -9   1   0      494.68      545.27     25.99 o 
  -8   1   0      709.34      755.76     32.66 o 
  -7   1   0        0.47        6.18      4.76 o 
  -6   1   0      234.28      267.37     14.94 o 
  -5   1   0      573.35      505.20     17.50 o 
  -4   1   0     2330.87     2666.87     84.42 o 
  -3   1   0     5208.54     5023.65    157.70 o 
  -2   1   0      462.17      373.70     14.47 o 
   1   1   0     1058.42      829.89     45.68 o 
   2   1   0     2935.17     2600.36     99.19 o 
   3   1   0      301.87      249.22     12.06 o 
   4   1   0      211.81      210.54     11.60 o 
   5   1   0     1485.36     1325.13     52.38 o 
   6   1   0       70.87      103.41     11.87 o 
   7   1   0       51.42       65.91      9.67 o 
   8   1   0      382.45      413.07     21.43 o 
   9   1   0       32.46       29.75     11.46 o 
  10   1   0      284.88      317.01     26.78 o 
  11   1   0       19.98       35.73     19.05 o 
  12   1   0      127.81      120.57     17.79 o 
 -13   2   0       64.71       67.16     24.04 o 
 -12   2   0       31.13       38.56     19.28 o 
 -11   2   0        1.07       -2.66     16.51 o 
 -10   2   0      103.20      117.00     13.41 o 
  -9   2   0      420.04      395.48     20.51 o 
  -8   2   0     2277.54     2174.24     70.22 o 
  -7   2   0      160.33      194.98      9.54 o 
  -6   2   0       36.13       49.40      5.21 o 
  -5   2   0       80.61       90.56      5.85 o 
  -4   2   0      388.26      413.40     14.36 o 
  -3   2   0     4526.21     4127.79    149.11 o 
  -2   2   0    21998.97    20197.54    907.79 o 
  -1   2   0      680.27      623.72     23.41 o 
   0   2   0     1581.87     1486.91     46.94 o 
   1   2   0     1062.40     1004.20     52.94 o 
   2   2   0     4032.48     3771.98    181.45 o 
   3   2   0       50.02       61.95      6.54 o 
   4   2   0      410.66      343.20     16.36 o 
   5   2   0     1145.90     1110.74     44.76 o 
   6   2   0      916.42      889.95     37.31 o 
   7   2   0       48.48       59.31     10.19 o 
   8   2   0      977.70      979.47     58.77 o 
   9   2   0      134.12      138.34     14.95 o 
  10   2   0       36.23       62.22     13.92 o 
  11   2   0       40.42       30.87     15.05 o 
 -13   3   0      228.17      233.17     77.54 o 
 -12   3   0      197.74      229.21     53.07 o 
 -11   3   0       99.89      113.41     29.24 o 
 -10   3   0      131.39      113.22     33.90 o 
  -9   3   0     1152.68     1137.44     51.98 o 
  -8   3   0     1330.25     1399.31     46.12 o 
  -7   3   0      153.20      145.61      8.09 o 
  -6   3   0       12.26       18.74      4.46 o 
  -5   3   0      934.63      772.85     30.08 o 
  -4   3   0     5458.07     5363.73    195.03 o 
  -3   3   0     2517.16     2305.51     88.49 o 
  -2   3   0    10508.77    10141.14    364.52 o 
  -1   3   0     2166.45     1906.86     88.26 o 
   0   3   0      304.11      272.63     10.23 o 
   1   3   0       53.08       45.51      4.21 o 
   2   3   0       69.66       70.76      5.13 o 
   3   3   0     1018.28      947.06     38.11 o 
   4   3   0        1.53        7.63      8.26 o 
   5   3   0     2085.29     2048.43     80.33 o 
   6   3   0       48.23       46.65      9.54 o 
   7   3   0      600.65      606.94     28.41 o 
   8   3   0        1.09        2.92     12.03 o 
   9   3   0       95.34       79.31     14.25 o 
  10   3   0      182.95      187.74     21.66 o 
  11   3   0      128.10      119.82     17.73 o 
 -13   4   0      182.20      186.53     67.69 o 
 -12   4   0       13.68       24.40     17.68 o 
 -11   4   0       62.50       56.29     17.22 o 
 -10   4   0        0.21       -2.17     10.93 o 
  -9   4   0      403.56      386.47     18.94 o 
  -8   4   0      334.83      303.99     15.86 o 
  -7   4   0      192.31      200.66     11.86 o 
  -6   4   0     1321.94     1439.33     54.11 o 
  -5   4   0     1763.24     1801.06     72.55 o 
  -4   4   0     6976.84     7096.17    258.47 o 
  -3   4   0        1.12       17.93      7.01 o 
  -2   4   0        0.06       -5.02      5.35 o 
  -1   4   0      382.29      457.71     16.09 o 
   0   4   0      156.92      124.87      7.16 o 
   1   4   0     1123.50     1176.04     38.16 o 
   2   4   0      291.24      252.39     10.43 o 
   3   4   0      207.53      170.34      8.25 o 
   4   4   0      295.77      286.41     15.74 o 
   5   4   0      322.26      329.76     26.62 o 
   6   4   0      165.99      178.60     22.13 o 
   7   4   0        4.51        2.93     10.86 o 
   8   4   0      520.15      461.02     35.09 o 
   9   4   0      122.86       90.28     14.98 o 
  10   4   0       15.93        5.16     14.26 o 
 -13   5   0       88.15      100.82     20.91 o 
 -12   5   0       93.35       92.77     19.25 o 
 -11   5   0      352.25      315.51     81.34 o 
 -10   5   0      413.97      478.82     37.60 o 
  -9   5   0      413.04      373.99     29.85 o 
  -8   5   0      254.32      259.63     19.06 o 
  -7   5   0      702.29      758.73     30.97 o 
  -6   5   0     1061.37     1055.75     40.96 o 
  -5   5   0     1270.87     1277.07     48.64 o 
  -4   5   0      653.45      558.39     23.14 o 
  -3   5   0     5448.32     5445.60    171.68 o 
  -2   5   0      844.21      788.35     26.40 o 
  -1   5   0      110.85       96.14      6.40 o 
   0   5   0      421.18      350.89     13.54 o 
   1   5   0      873.23      861.62     28.92 o 
   2   5   0      384.33      333.52     13.26 o 
   3   5   0      444.79      389.37     15.54 o 
   4   5   0      543.11      508.64     23.78 o 
   5   5   0      706.86      632.35     29.00 o 
   6   5   0        4.55        0.49     10.17 o 
   7   5   0      228.05      197.51     16.43 o 
   8   5   0      359.34      369.06     23.10 o 
   9   5   0      131.52      150.97     17.37 o 
  10   5   0       13.32       19.48     15.42 o 
 -13   6   0      267.79      297.37     50.36 o 
 -12   6   0       27.73       38.12     18.38 o 
 -11   6   0      270.89      256.64     27.92 o 
 -10   6   0       93.56      123.02     14.34 o 
  -9   6   0        8.87       18.48      9.09 o 
  -8   6   0        7.58        1.69      7.82 o 
  -7   6   0        0.97        8.65      7.53 o 
  -6   6   0      959.69     1047.35     41.26 o 
  -5   6   0      600.84      691.05     37.45 o 
  -4   6   0        2.17       -6.89      6.89 o 
  -3   6   0      188.41      163.50     11.60 o 
  -2   6   0      158.02      182.09      9.05 o 
  -1   6   0      261.56      248.70     11.09 o 
   0   6   0      920.02      910.42     30.67 o 
   1   6   0       62.18       36.52      6.09 o 
   2   6   0        0.12       -5.53      5.53 o 
   3   6   0      609.95      491.76     18.62 o 
   4   6   0     1295.91     1185.51     66.87 o 
   5   6   0      749.93      686.89     31.58 o 
   6   6   0      157.35      147.89     14.79 o 
   7   6   0       24.88       24.25     12.80 o 
   8   6   0      392.50      371.79     36.18 o 
   9   6   0      231.16      220.86     22.14 o 
 -13   7   0       23.52       28.52     19.39 o 
 -12   7   0       62.93       73.29     13.28 o 
 -11   7   0        1.40       -3.06     10.39 o 
 -10   7   0      119.49      108.71     16.79 o 
  -9   7   0        1.86        4.53      9.35 o 
  -8   7   0      213.28      272.41     18.92 o 
  -7   7   0        1.22        1.67     12.22 o 
  -6   7   0      421.83      448.69     21.36 o 
  -5   7   0      172.13      197.26     12.77 o 
  -4   7   0     1034.21      945.33     31.70 o 
  -3   7   0      516.18      554.05     20.27 o 
  -2   7   0      126.12      147.91      9.04 o 
  -1   7   0       76.15       87.29      7.59 o 
   0   7   0      705.91      688.74     24.51 o 
   1   7   0      156.16      182.47     10.48 o 
   2   7   0       20.34       24.64      6.94 o 
   3   7   0     1002.82      923.41     39.66 o 
   4   7   0        3.37       -8.57     10.17 o 
   5   7   0      161.50      173.84     15.64 o 
   6   7   0      136.58      156.27     19.28 o 
   7   7   0        8.58      -13.12     13.12 o 
   8   7   0      348.12      345.28     49.73 o 
 -13   8   0        0.23       -6.56     18.87 o 
 -12   8   0        7.02      -12.03     12.03 o 
 -11   8   0       94.36       96.07     13.67 o 
 -10   8   0      198.56      194.91     16.06 o 
  -9   8   0       80.74       76.95     12.38 o 
  -8   8   0       29.49       33.63     10.57 o 
  -7   8   0      246.07      204.02     21.55 o 
  -6   8   0      118.54      130.92     16.52 o 
  -5   8   0      425.95      467.94     26.82 o 
  -4   8   0      255.16      273.08     12.52 o 
  -3   8   0      450.78      404.69     25.57 o 
  -2   8   0       12.74       22.75      7.35 o 
  -1   8   0       49.45       47.15      7.57 o 
   0   8   0     1078.59     1046.81     35.86 o 
   1   8   0       23.73       31.01      7.94 o 
   2   8   0      155.29      152.51     13.04 o 
   3   8   0        5.01        3.06     14.05 o 
   4   8   0       40.84       36.24     12.05 o 
   5   8   0       80.22      118.03     15.57 o 
   6   8   0       14.49       12.35     13.47 o 
   7   8   0        7.41       -5.17     13.95 o 
 -12   9   0      113.58      122.85     15.57 o 
 -11   9   0        5.70       -8.95     11.68 o 
 -10   9   0        0.39       -6.96     11.68 o 
  -9   9   0       28.00       19.65     15.51 o 
  -8   9   0      407.21      437.87     27.44 o 
  -7   9   0       28.23        6.79      9.22 o 
  -6   9   0       34.29       13.71      9.55 o 
  -5   9   0      316.60      301.28     27.73 o 
  -4   9   0      484.29      474.34     22.73 o 
  -3   9   0      500.71      583.08     22.32 o 
  -2   9   0      523.28      528.10     20.75 o 
  -1   9   0       19.18       22.50      8.06 o 
   0   9   0      896.35      988.71     34.87 o 
   1   9   0      617.24      551.67     22.27 o 
   2   9   0        2.00       -1.05     12.01 o 
   3   9   0       61.87       86.06     14.30 o 
   4   9   0       26.92       15.77     13.37 o 
   5   9   0      267.47      252.20     20.53 o 
   6   9   0       27.81       32.62     15.23 o 
 -12  10   0        5.34       -0.04     22.12 o 
 -11  10   0       17.47       36.42     13.70 o 
 -10  10   0       85.95       76.76     14.13 o 
  -9  10   0      173.06      187.43     16.64 o 
  -8  10   0       13.83       16.10     11.33 o 
  -7  10   0        6.81       -1.72     10.63 o 
  -6  10   0        8.93        2.39     10.36 o 
  -5  10   0      368.63      338.96     39.25 o 
  -4  10   0      249.26      265.51     17.30 o 
  -3  10   0       12.92       13.00     11.69 o 
  -2  10   0       43.88       47.12      9.26 o 
  -1  10   0      936.50      971.73     34.55 o 
   0  10   0      311.71      349.36     17.31 o 
   1  10   0        0.98       -3.96      9.58 o 
   2  10   0      263.16      232.86     20.21 o 
   3  10   0        2.80       19.15     13.61 o 
   4  10   0      115.45       82.66     23.36 o 
   5  10   0       16.23       33.88     18.68 o 
 -11  11   0        3.87        0.66     13.85 o 
 -10  11   0        6.91        8.35     13.10 o 
  -9  11   0       59.03       66.71     21.34 o 
  -8  11   0       50.34       50.19     13.56 o 
  -7  11   0      182.55      165.91     15.85 o 
  -6  11   0       22.60       17.43     11.52 o 
  -5  11   0       56.62       58.35     16.47 o 
  -4  11   0      121.43      125.34     20.20 o 
  -3  11   0        3.89       -0.19     12.00 o 
  -2  11   0        0.30       -4.12      9.51 o 
  -1  11   0       91.16      120.64     12.29 o 
   0  11   0       20.72        8.08     10.81 o 
   1  11   0       94.22       85.86     16.19 o 
   2  11   0      135.18      120.16     22.64 o 
   3  11   0       10.03       -3.03     17.61 o 
 -10  12   0        1.56       -9.75     20.12 o 
  -9  12   0       24.47       11.38     14.13 o 
  -8  12   0      293.01      271.72     20.35 o 
  -7  12   0      135.66      160.78     24.98 o 
  -6  12   0      117.03      129.84     16.05 o 
  -5  12   0        0.27       -1.63     12.15 o 
  -4  12   0       27.81       12.55     12.63 o 
  -3  12   0      171.00      158.07     25.57 o 
  -2  12   0       30.55       36.76     13.35 o 
  -1  12   0       61.84       78.03     13.75 o 
   0  12   0        1.05       -5.21     18.73 o 
   1  12   0       28.44        6.31     26.32 o 
  -8  13   0       40.00       61.36     19.11 o 
  -7  13   0       13.14       30.91     14.51 o 
  -6  13   0        2.80       16.46     13.97 o 
  -5  13   0       62.64       67.18     15.00 o 
  -4  13   0       25.95       16.25     15.34 o 
  -3  13   0       19.17        9.79     21.23 o 
  -2  13   0      142.45      179.49     21.55 o 
  -1  13   0        3.30      -17.35     17.35 o 
   1 -13   1        1.15       -7.22     17.12 o 
   2 -13   1        2.16        8.95     16.39 o 
   3 -13   1        6.55       -5.01     16.03 o 
   4 -13   1       66.59       68.23     16.79 o 
   5 -13   1       49.98       64.24     17.42 o 
   6 -13   1       38.27       47.49     16.62 o 
   7 -13   1       38.96       43.21     15.91 o 
   8 -13   1       91.88      115.85     17.17 o 
  -2 -12   1       10.45        0.79     27.08 o 
  -1 -12   1       39.98       44.86     19.80 o 
   0 -12   1      679.30      741.05     41.75 o 
   1 -12   1       40.26       48.27     13.26 o 
   2 -12   1       97.35       91.68     38.77 o 
   3 -12   1      124.20      142.34     17.81 o 
   4 -12   1      164.93      154.59     15.86 o 
   5 -12   1      292.46      261.05     32.36 o 
   6 -12   1       13.56       20.66     12.67 o 
   7 -12   1       30.42       27.69     13.16 o 
   8 -12   1       94.69      111.56     15.94 o 
   9 -12   1       94.31       95.01     16.03 o 
  10 -12   1       33.08       38.75     19.97 o 
  -4 -11   1       82.98       70.26     19.88 o 
  -3 -11   1       26.46       13.45     18.07 o 
  -2 -11   1       46.41       20.81     31.73 o 
  -1 -11   1      294.63      321.09     55.23 o 
   0 -11   1      103.83      130.89     24.32 o 
   1 -11   1        7.27       -4.82      9.62 o 
   2 -11   1       54.40       48.46     10.02 o 
   3 -11   1       79.94       88.60     14.50 o 
   4 -11   1      107.87      110.07     13.46 o 
   5 -11   1      166.83      174.17     15.10 o 
   6 -11   1       21.11        0.83     11.09 o 
   7 -11   1       35.53       34.74     12.63 o 
   8 -11   1      312.32      281.52     19.89 o 
   9 -11   1       18.04       44.68     13.54 o 
  10 -11   1       35.68       21.15     13.60 o 
  11 -11   1        5.19       21.41     14.12 o 
  -5 -10   1       48.11       60.53     18.88 o 
  -4 -10   1      117.95      105.17     19.06 o 
  -3 -10   1      109.96      119.12     19.30 o 
  -2 -10   1       28.55       21.26     13.60 o 
  -1 -10   1      181.15      182.50     13.23 o 
   0 -10   1       16.42       33.11      9.62 o 
   1 -10   1      369.93      376.85     17.46 o 
   2 -10   1      356.91      296.28     21.85 o 
   3 -10   1      436.86      475.72     19.68 o 
   4 -10   1       12.80       10.10      9.95 o 
   5 -10   1       17.53        4.53      9.88 o 
   6 -10   1       39.99       37.80     10.99 o 
   7 -10   1       26.25       43.68     11.65 o 
   8 -10   1      225.57      236.69     25.95 o 
   9 -10   1       30.45       40.03     12.62 o 
  10 -10   1       54.42       50.11     13.13 o 
  11 -10   1       51.54       64.58     14.64 o 
  12 -10   1        3.18       31.68     14.55 o 
  -6  -9   1      103.12      133.21     25.34 o 
  -5  -9   1      268.32      256.30     20.08 o 
  -4  -9   1      662.01      601.83     31.12 o 
  -3  -9   1        4.76       -1.02     14.00 o 
  -2  -9   1       74.87       64.34      9.86 o 
  -1  -9   1      168.07      164.43     15.23 o 
   0  -9   1     2030.88     2059.27     67.41 o 
   1  -9   1      100.86      101.54      9.67 o 
   2  -9   1       29.84       36.17      8.00 o 
   3  -9   1       57.75       57.51      9.50 o 
   4  -9   1      549.23      556.98     25.30 o 
   5  -9   1      238.57      237.78     30.88 o 
   6  -9   1        0.06       -0.95      8.89 o 
   7  -9   1      102.14      100.60     11.98 o 
   8  -9   1      137.10      217.52     28.94 o 
   9  -9   1       19.34        5.85     10.98 o 
  10  -9   1        0.09       -6.01     13.54 o 
  11  -9   1       69.43       83.17     16.54 o 
  12  -9   1        0.19      -10.11     12.94 o 
  -7  -8   1      107.37       99.80     19.01 o 
  -6  -8   1       17.91       22.67     13.07 o 
  -5  -8   1      174.09      158.75     15.79 o 
  -4  -8   1       58.16       54.03     12.45 o 
  -3  -8   1      327.51      258.51     17.32 o 
  -2  -8   1       61.19       51.62      8.43 o 
  -1  -8   1      211.92      207.39     12.67 o 
   0  -8   1      173.14      211.81     11.56 o 
   1  -8   1      873.33      848.49     29.52 o 
   2  -8   1       49.36       48.29      6.98 o 
   3  -8   1      143.65      153.81     12.51 o 
   4  -8   1       11.17       14.40      8.75 o 
   5  -8   1      862.75      958.74     38.65 o 
   6  -8   1       37.86       60.69      9.69 o 
   7  -8   1       11.05       26.26      9.86 o 
   8  -8   1      418.09      480.17     38.50 o 
   9  -8   1      130.79      155.07     14.09 o 
  10  -8   1       24.68       30.81     15.76 o 
  11  -8   1      227.29      238.17     19.88 o 
  12  -8   1      179.41      184.73     19.03 o 
  13  -8   1      147.71      159.50     33.36 o 
  -8  -7   1      291.19      264.60     40.57 o 
  -7  -7   1      280.63      277.47     34.46 o 
  -6  -7   1      150.65      176.81     20.28 o 
  -5  -7   1      574.42      513.63     25.74 o 
  -4  -7   1       17.94       24.51     12.01 o 
  -3  -7   1      534.52      465.98     18.44 o 
  -2  -7   1        6.28       11.95      6.58 o 
  -1  -7   1      311.18      312.70     13.83 o 
   0  -7   1     1016.13      912.25     31.04 o 
   1  -7   1      118.97      103.93      7.86 o 
   2  -7   1      110.86       96.36      7.39 o 
   3  -7   1     1062.90      974.40     32.69 o 
   4  -7   1      915.71      843.88     28.67 o 
   5  -7   1      512.10      498.97     26.01 o 
   6  -7   1        8.17       13.00      8.98 o 
   7  -7   1       19.37       12.05      8.24 o 
   8  -7   1      289.85      280.03     16.36 o 
   9  -7   1      161.92      155.48     13.88 o 
  10  -7   1        9.42        9.99     10.56 o 
  11  -7   1      375.87      357.87     25.31 o 
  12  -7   1       72.49       69.23     13.34 o 
  13  -7   1      127.10      148.79     45.05 o 
  -9  -6   1       77.43       80.57     15.99 o 
  -8  -6   1      942.23      936.80     59.18 o 
  -7  -6   1        0.18      -11.42     11.42 o 
  -6  -6   1       52.80       55.41     11.82 o 
  -5  -6   1        2.39        1.33      9.53 o 
  -4  -6   1       38.59       36.25      9.66 o 
  -3  -6   1      589.12      515.48     19.10 o 
  -2  -6   1      361.19      328.89     14.63 o 
  -1  -6   1       70.17      101.78      7.35 o 
   0  -6   1      178.24      122.46      7.64 o 
   1  -6   1      188.75      202.26      9.75 o 
   2  -6   1     1176.78     1103.91     51.40 o 
   3  -6   1     1085.38      953.05     31.74 o 
   4  -6   1      697.19      713.21     37.30 o 
   5  -6   1     1046.36      953.23     37.43 o 
   6  -6   1        1.91        7.09      8.87 o 
   7  -6   1       47.95       64.11      9.91 o 
   8  -6   1        1.15        0.29      7.94 o 
   9  -6   1       99.60       87.99     12.11 o 
  10  -6   1      202.78      237.61     15.66 o 
  11  -6   1       63.40       72.24     11.98 o 
  12  -6   1       14.34       -8.56     16.68 o 
  13  -6   1       92.71      121.75     21.79 o 
 -10  -5   1        3.67       18.26     14.96 o 
  -9  -5   1       74.40       65.90     14.92 o 
  -8  -5   1       68.65       92.68     14.12 o 
  -7  -5   1        0.24       -8.60     13.08 o 
  -6  -5   1       35.05       37.53     10.55 o 
  -5  -5   1     1120.43     1042.44     43.39 o 
  -4  -5   1     1871.58     1597.61     51.92 o 
  -3  -5   1      375.24      319.16     12.96 o 
  -2  -5   1      122.49      148.04      8.10 o 
  -1  -5   1       23.78       34.63      5.05 o 
   0  -5   1     1250.59     1022.26     33.36 o 
   1  -5   1       26.01       17.15      4.43 o 
   2  -5   1     3198.93     3014.40    117.99 o 
   3  -5   1     3168.28     2750.77     87.56 o 
   4  -5   1     7920.50     7800.69    281.67 o 
   5  -5   1      174.06      146.61     10.66 o 
   6  -5   1      417.80      414.86     18.71 o 
   7  -5   1       13.92       12.74      7.19 o 
   8  -5   1      859.79      823.77     38.54 o 
   9  -5   1      185.96      189.65     26.78 o 
  10  -5   1       72.20      103.47     11.40 o 
  11  -5   1       23.23       24.11     20.36 o 
  12  -5   1      290.32      280.90     27.51 o 
  13  -5   1      155.82      184.23     48.95 o 
 -11  -4   1      128.66      103.54     17.85 o 
 -10  -4   1       50.86       41.86     14.75 o 
  -9  -4   1        9.31       -3.45     12.66 o 
  -8  -4   1      686.66      619.13     40.66 o 
  -7  -4   1      222.30      213.34     15.67 o 
  -6  -4   1      920.65      876.05     37.37 o 
  -5  -4   1     1400.01     1248.89     50.36 o 
  -4  -4   1      304.83      283.30     15.27 o 
  -3  -4   1     1402.30     1205.75     39.19 o 
  -2  -4   1      438.77      423.77     15.26 o 
  -1  -4   1      534.27      518.94     17.90 o 
   0  -4   1     3134.89     2894.11    134.91 o 
   1  -4   1     1197.70     1087.42     40.03 o 
   2  -4   1      153.86      153.80      9.07 o 
   3  -4   1     3006.64     3109.87    112.57 o 
   4  -4   1     1812.90     1696.24     62.96 o 
   5  -4   1     2338.69     2124.27     78.18 o 
   6  -4   1     1206.61     1244.77     47.44 o 
   7  -4   1      227.36      202.09     10.35 o 
   8  -4   1     1257.67     1112.10     43.31 o 
   9  -4   1      148.19      120.84     10.99 o 
  10  -4   1      116.08       94.52     16.91 o 
  11  -4   1      255.91      268.78     39.64 o 
  12  -4   1       11.12      -16.93     16.93 o 
  13  -4   1      203.59      169.13     23.73 o 
 -11  -3   1      112.43      133.82     17.59 o 
 -10  -3   1       56.66       42.07     14.40 o 
  -9  -3   1      165.45      179.56     16.11 o 
  -8  -3   1       18.79       34.97     11.00 o 
  -7  -3   1        0.42       -9.13      9.13 o 
  -6  -3   1      233.61      217.81     14.24 o 
  -5  -3   1     2616.26     2460.69     95.62 o 
  -4  -3   1      846.35      792.19     32.70 o 
  -3  -3   1      489.59      441.81     15.66 o 
  -2  -3   1      754.79      674.98     29.91 o 
  -1  -3   1       22.64       22.39      3.69 o 
   0  -3   1      166.49      197.40     10.45 o 
   1  -3   1      412.99      281.13     21.01 o 
   2  -3   1    13388.96    13079.20    473.56 o 
   3  -3   1     2863.76     2675.39     97.73 o 
   4  -3   1     1893.46     1804.53     80.46 o 
   5  -3   1     1858.45     1742.35     55.88 o 
   6  -3   1       15.31       19.03      4.60 o 
   7  -3   1       37.47       54.22      6.03 o 
   8  -3   1      447.80      440.11     17.13 o 
   9  -3   1      306.47      311.93     14.13 o 
  10  -3   1     1537.58     1481.33     76.12 o 
  11  -3   1      202.81      265.90     60.65 o 
  12  -3   1      150.12      165.36     34.01 o 
  13  -3   1       68.47       53.89     21.43 o 
 -12  -2   1      116.11      105.18     17.74 o 
 -11  -2   1       22.92       14.24     14.81 o 
 -10  -2   1        1.19      -12.50     12.50 o 
  -9  -2   1       71.69       93.13     13.46 o 
  -8  -2   1     1606.25     1598.83     84.12 o 
  -7  -2   1       48.69       66.86     12.12 o 
  -6  -2   1      389.85      394.37     19.43 o 
  -5  -2   1     2195.58     2096.41     81.49 o 
  -4  -2   1     4019.74     3693.22    141.01 o 
  -3  -2   1      777.33      645.20     26.40 o 
  -2  -2   1     1608.94     1417.68     60.96 o 
  -1  -2   1     4688.39     3641.11    114.18 o 
   0  -2   1    13135.22    12555.69    441.75 o 
   1  -2   1     1802.95     1722.94     74.30 o 
   2  -2   1      688.66      611.14     23.28 o 
   3  -2   1     2191.64     2222.34     83.43 o 
   4  -2   1        1.53       -2.94      3.34 o 
   5  -2   1     1237.54     1126.09     36.77 o 
   6  -2   1      524.43      513.44     18.26 o 
   7  -2   1       39.41       33.87      5.70 o 
   8  -2   1     1025.67     1104.40     45.31 o 
   9  -2   1      998.96     1001.48     42.19 o 
  10  -2   1       31.89       35.08     11.95 o 
  11  -2   1      223.84      227.42     23.51 o 
  12  -2   1        2.89      -16.81     17.74 o 
  13  -2   1      108.11      100.17     48.74 o 
 -12  -1   1        3.68        6.38     14.47 o 
 -11  -1   1       38.84       59.90     15.91 o 
 -10  -1   1      404.47      407.58     23.36 o 
  -9  -1   1      202.23      200.64     15.51 o 
  -8  -1   1       14.14       10.72      8.98 o 
  -7  -1   1      154.15      180.04     12.56 o 
  -6  -1   1      182.57      220.56     12.90 o 
  -5  -1   1      876.41      749.51     30.93 o 
  -4  -1   1     1267.46     1157.79     45.59 o 
  -3  -1   1     1623.45     1596.56     61.68 o 
  -2  -1   1      907.50      779.86     32.18 o 
  -1  -1   1     5193.28     4672.66    215.55 o 
   2  -1   1      153.97      164.11      7.46 o 
   3  -1   1       10.51        4.65      3.10 o 
   4  -1   1      820.90      850.07     27.94 o 
   5  -1   1       74.93       67.58      5.09 o 
   6  -1   1        0.68        1.11      4.72 o 
   7  -1   1       11.26       -1.36      8.69 o 
   8  -1   1      501.31      558.28     27.03 o 
   9  -1   1      159.59      185.03     14.79 o 
  10  -1   1      273.17      300.24     31.20 o 
  11  -1   1       34.48       74.84     14.78 o 
  12  -1   1       13.42        2.34     18.95 o 
 -12   0   1       27.29       37.69     18.98 o 
 -11   0   1       11.86       12.47     12.63 o 
 -10   0   1       22.03       20.17     11.86 o 
  -9   0   1       28.46       33.23     10.88 o 
  -8   0   1     1453.01     1473.75     59.26 o 
  -7   0   1      254.49      255.96     10.96 o 
  -6   0   1      874.48      870.89     28.96 o 
  -5   0   1      217.49      194.44      8.35 o 
  -4   0   1     1608.65     1490.25     47.66 o 
  -3   0   1    10898.32    10255.60    388.90 o 
  -2   0   1     2464.19     2070.46     79.03 o 
   2   0   1     7927.90     8400.35    318.44 o 
   3   0   1       28.79       47.08      5.31 o 
   4   0   1     1208.53     1444.94     56.46 o 
   5   0   1       43.91       36.69      6.61 o 
   6   0   1       15.88       15.25      7.16 o 
   7   0   1       45.54       61.92      9.49 o 
   8   0   1     1006.67      998.32     41.98 o 
   9   0   1      832.17      846.08     37.47 o 
  10   0   1       99.53      107.89     21.50 o 
  11   0   1      118.49      151.84     17.05 o 
  12   0   1       10.16       23.05     15.19 o 
 -13   1   1      456.72      637.90     60.00 o 
 -12   1   1       19.87       30.68     18.41 o 
 -11   1   1      255.72      255.98     46.90 o 
 -10   1   1      519.14      544.37     27.83 o 
  -9   1   1      230.50      250.00     16.05 o 
  -8   1   1      265.72      261.16     11.92 o 
  -7   1   1        3.35       11.34      4.87 o 
  -6   1   1      419.33      420.91     15.39 o 
  -5   1   1     1022.22      943.85     30.93 o 
  -4   1   1     3729.27     3753.03    118.19 o 
  -3   1   1     1971.65     1801.25     57.18 o 
  -2   1   1     1957.08     1628.96     59.17 o 
  -1   1   1     4796.92     4846.40    207.02 o 
   0   1   1    11568.08    14331.05    957.18 o 
   1   1   1      125.10      147.29      7.50 o 
   2   1   1     5460.13     6119.77    231.95 o 
   3   1   1      754.72      734.61     29.56 o 
   4   1   1      172.90      203.30     11.40 o 
   5   1   1     1634.02     1698.38     66.53 o 
   6   1   1        1.54        7.79      9.60 o 
   7   1   1       82.70      100.71     10.86 o 
   8   1   1      348.73      346.00     27.96 o 
   9   1   1        2.94       -2.47     11.39 o 
  10   1   1       31.85       57.07     14.31 o 
  11   1   1        1.03        3.26     20.27 o 
  12   1   1       83.20      106.84     17.91 o 
 -13   2   1      296.45      293.21     56.53 o 
 -12   2   1       23.99       44.08     18.68 o 
 -11   2   1      357.67      337.53     41.70 o 
 -10   2   1      133.55      161.62     19.13 o 
  -9   2   1       52.95       71.07      7.44 o 
  -8   2   1     1471.19     1584.87     51.73 o 
  -7   2   1        6.33        5.11      4.77 o 
  -6   2   1       20.17       21.92      4.51 o 
  -5   2   1      844.76      768.67     25.49 o 
  -4   2   1      163.88      196.94      9.85 o 
  -3   2   1      198.70      186.01      8.96 o 
  -2   2   1     2337.95     2206.33     80.67 o 
  -1   2   1       30.28       37.25      8.12 o 
   0   2   1     8148.85     8188.60    318.18 o 
   1   2   1        7.17        2.30      2.67 o 
   2   2   1      601.55      685.74     27.82 o 
   3   2   1      144.14      173.57     11.61 o 
   4   2   1      490.72      565.31     24.56 o 
   5   2   1     2042.27     2017.21     78.99 o 
   6   2   1       40.02       24.85      8.65 o 
   7   2   1        2.23        3.78      9.61 o 
   8   2   1      166.26      196.43     15.53 o 
   9   2   1        2.58       -9.04     11.61 o 
  10   2   1      153.76      167.26     17.24 o 
  11   2   1       86.44       87.50     23.79 o 
 -13   3   1        1.65        9.37     18.83 o 
 -12   3   1       83.93       74.01     19.03 o 
 -11   3   1       88.95      121.56     25.45 o 
 -10   3   1        0.18      -18.39     26.97 o 
  -9   3   1       13.47        5.45      7.65 o 
  -8   3   1     3952.28     3962.45    125.72 o 
  -7   3   1      793.88      792.60     26.79 o 
  -6   3   1       96.28      132.47     16.51 o 
  -5   3   1     1310.68     1259.98     47.14 o 
  -4   3   1      366.50      285.42     12.81 o 
  -3   3   1     1769.47     1680.37     63.80 o 
  -2   3   1     2830.31     3019.55    109.58 o 
  -1   3   1      172.15      194.42      8.05 o 
   0   3   1      468.45      504.43     17.12 o 
   1   3   1       17.82       34.27      4.06 o 
   2   3   1      182.61      206.93      8.71 o 
   3   3   1      423.24      412.51     18.83 o 
   4   3   1      733.94      642.60     27.69 o 
   5   3   1      681.42      617.30     27.48 o 
   6   3   1      113.68      130.23     12.16 o 
   7   3   1      236.78      212.17     16.41 o 
   8   3   1       72.17       58.74     12.90 o 
   9   3   1       28.22       11.52     16.28 o 
  10   3   1        4.95       -1.66     15.86 o 
  11   3   1       54.86       48.38     16.79 o 
 -13   4   1        3.97       -1.36     18.86 o 
 -12   4   1        8.88        4.86     29.57 o 
 -11   4   1        9.28        7.09     15.83 o 
 -10   4   1      107.70      120.50     12.06 o 
  -9   4   1       26.12       41.10      8.88 o 
  -8   4   1      801.26      774.28     31.62 o 
  -7   4   1       58.12       58.88      7.45 o 
  -6   4   1      309.87      299.58     14.53 o 
  -5   4   1        3.05       -5.15      5.15 o 
  -4   4   1      663.71      592.41     23.74 o 
  -3   4   1      262.39      262.39     12.30 o 
  -2   4   1      316.80      341.71     12.65 o 
  -1   4   1      676.61      790.19     26.25 o 
   0   4   1     1453.57     1383.14     44.50 o 
   1   4   1       10.11        6.68      4.19 o 
   2   4   1      303.82      352.40     13.45 o 
   3   4   1      161.49      140.08      7.63 o 
   4   4   1     3056.10     2853.12    110.65 o 
   5   4   1     1787.18     1776.19     70.84 o 
   6   4   1       65.17       65.32     11.17 o 
   7   4   1        6.54        6.10     11.25 o 
   8   4   1       88.82       88.94     14.84 o 
   9   4   1      165.77      201.61     18.65 o 
  10   4   1       15.41      -11.22     14.82 o 
 -13   5   1       34.56       24.36     26.53 o 
 -12   5   1      117.41       96.26     37.80 o 
 -11   5   1       11.36        7.41     11.63 o 
 -10   5   1       41.47       51.62     10.07 o 
  -9   5   1        1.46       -8.06      8.06 o 
  -8   5   1       18.74       32.41      9.06 o 
  -7   5   1      245.83      259.22     14.25 o 
  -6   5   1       90.93       92.76      8.75 o 
  -5   5   1     2164.56     2297.19     85.42 o 
  -4   5   1     1027.71      946.78     36.77 o 
  -3   5   1        0.85        7.27      4.15 o 
  -2   5   1      197.93      237.73     10.60 o 
  -1   5   1       69.98       72.12      5.81 o 
   0   5   1      202.68      188.99      9.05 o 
   1   5   1       26.28       14.60      5.07 o 
   2   5   1      542.76      522.52     20.93 o 
   3   5   1     2848.33     2715.08    105.33 o 
   4   5   1      655.07      645.92     29.82 o 
   5   5   1      584.34      586.06     27.58 o 
   6   5   1        0.05        0.26     10.47 o 
   7   5   1        3.44        6.64     16.52 o 
   8   5   1     1216.28     1294.42    135.60 o 
   9   5   1       83.99      130.99     17.31 o 
 -13   6   1       63.02       55.03     19.85 o 
 -12   6   1        0.19      -17.00     17.00 o 
 -11   6   1       18.11       13.29     14.21 o 
 -10   6   1      129.05      127.15     16.54 o 
  -9   6   1       69.36       89.10     11.08 o 
  -8   6   1       53.96       64.72     10.06 o 
  -7   6   1      479.38      537.52     23.86 o 
  -6   6   1      213.72      232.74     26.32 o 
  -5   6   1     1264.90     1141.67     44.71 o 
  -4   6   1      504.60      467.48     17.20 o 
  -3   6   1      113.38      111.11      9.01 o 
  -2   6   1       12.73       10.40      5.09 o 
  -1   6   1        7.80       23.35      5.35 o 
   0   6   1      137.18      111.02     10.32 o 
   1   6   1        1.74        1.24      5.70 o 
   2   6   1       11.17        2.83      5.80 o 
   3   6   1      520.82      518.38     19.64 o 
   4   6   1       92.75       86.63     11.83 o 
   5   6   1       65.79       76.22     12.43 o 
   6   6   1      171.09      160.14     15.99 o 
   7   6   1       58.86       38.47     13.69 o 
   8   6   1      289.47      327.45     24.49 o 
   9   6   1        1.00      -14.35     15.80 o 
 -13   7   1      158.08      158.08     43.75 o 
 -12   7   1      268.31      259.98     25.74 o 
 -11   7   1       85.56      127.00     18.65 o 
 -10   7   1      121.50      116.85     13.22 o 
  -9   7   1       13.03        1.49     14.19 o 
  -8   7   1      195.57      221.45     15.21 o 
  -7   7   1      102.97      129.37     11.67 o 
  -6   7   1       56.66       57.48     18.09 o 
  -5   7   1     1094.16     1185.95     45.98 o 
  -4   7   1       85.05       61.60     12.94 o 
  -3   7   1      197.29      194.25     20.13 o 
  -2   7   1       82.11      120.06      8.43 o 
  -1   7   1       36.08       29.30      6.40 o 
   0   7   1      913.02      925.13     31.85 o 
   1   7   1      384.72      413.21     17.02 o 
   2   7   1      222.34      184.86     10.85 o 
   3   7   1      183.24      158.75     19.61 o 
   4   7   1       88.12       82.97     12.61 o 
   5   7   1      221.55      247.25     18.31 o 
   6   7   1      139.77      193.15     19.82 o 
   7   7   1       23.29        9.14     13.95 o 
   8   7   1       96.80      140.27     18.72 o 
 -13   8   1       95.56       72.91     17.95 o 
 -12   8   1       30.18       30.42     12.94 o 
 -11   8   1      161.04      181.29     17.92 o 
 -10   8   1       33.31       30.34     12.86 o 
  -9   8   1      285.04      300.50     19.06 o 
  -8   8   1      241.02      305.04     35.47 o 
  -7   8   1       12.33       -2.07      9.16 o 
  -6   8   1        1.69        5.03      8.43 o 
  -5   8   1      538.09      571.41     25.59 o 
  -4   8   1      268.67      270.64     20.70 o 
  -3   8   1      215.89      224.62     11.81 o 
  -2   8   1       28.10        8.54      6.92 o 
  -1   8   1      781.53      726.74     26.08 o 
   0   8   1     2013.09     2059.47     67.02 o 
   1   8   1      145.51      153.46     11.10 o 
   2   8   1      909.62      900.47     36.29 o 
   3   8   1      484.86      462.96     24.62 o 
   4   8   1      105.54      111.84     14.71 o 
   5   8   1      344.33      305.45     21.51 o 
   6   8   1       49.36       21.68     14.49 o 
   7   8   1      106.16      113.85     17.90 o 
 -12   9   1        0.18      -12.61     12.61 o 
 -11   9   1       30.90       19.54     13.03 o 
 -10   9   1      149.90      186.03     16.83 o 
  -9   9   1       21.59        0.23     10.98 o 
  -8   9   1       81.07       75.00     12.40 o 
  -7   9   1        1.10       -1.89      9.82 o 
  -6   9   1       51.64       37.68     10.85 o 
  -5   9   1      124.82      134.63     12.94 o 
  -4   9   1        6.51        9.62      9.11 o 
  -3   9   1      578.56      605.87     23.24 o 
  -2   9   1       57.64       63.33      8.88 o 
  -1   9   1      385.75      424.92     28.36 o 
   0   9   1       89.28       89.02     10.37 o 
   1   9   1      117.12      120.56     11.13 o 
   2   9   1      190.55      209.38     17.39 o 
   3   9   1       52.15       42.54     14.37 o 
   4   9   1      101.01       84.18     17.33 o 
   5   9   1       33.21       45.90     15.24 o 
   6   9   1        0.01       -6.50     15.37 o 
 -12  10   1       12.39       -1.84     13.76 o 
 -11  10   1       66.04       62.82     15.93 o 
 -10  10   1        1.15       -2.97     12.39 o 
  -9  10   1       76.25       92.31     14.15 o 
  -8  10   1      161.55      135.22     14.42 o 
  -7  10   1        5.15       10.05     10.97 o 
  -6  10   1       23.60       15.80     11.17 o 
  -5  10   1       22.02       10.70     10.85 o 
  -4  10   1        9.69       16.91     10.83 o 
  -3  10   1      432.82      414.05     18.31 o 
  -2  10   1       74.04       85.45     10.26 o 
  -1  10   1       28.19       42.59      9.82 o 
   0  10   1      606.87      639.17     29.04 o 
   1  10   1       46.20       58.08     14.69 o 
   2  10   1       87.76       86.86     15.40 o 
   3  10   1        9.62       -4.10     13.90 o 
   4  10   1       73.87       68.47     16.34 o 
 -11  11   1        0.46      -10.58     14.10 o 
 -10  11   1       54.76       70.87     18.68 o 
  -9  11   1       25.25       28.55     13.31 o 
  -8  11   1       66.76       26.51     12.91 o 
  -7  11   1       25.39       39.26     12.62 o 
  -6  11   1        0.10        0.94     11.21 o 
  -5  11   1       98.52       99.73     17.02 o 
  -4  11   1      237.21      229.69     17.26 o 
  -3  11   1        0.51        2.65     11.25 o 
  -2  11   1      298.19      292.16     16.24 o 
  -1  11   1        3.82        4.28     14.91 o 
   0  11   1      166.34      207.10     15.36 o 
   1  11   1       41.32       21.36     15.37 o 
   2  11   1       15.68       32.43     15.55 o 
   3  11   1       17.79       11.40     20.35 o 
  -9  12   1       11.54       25.04     16.97 o 
  -8  12   1        4.14        5.09     13.79 o 
  -7  12   1        3.41        1.00     12.82 o 
  -6  12   1       51.03       51.39     13.64 o 
  -5  12   1       26.05       22.70     19.59 o 
  -4  12   1       63.40       84.64     14.48 o 
  -3  12   1        7.58        4.84     12.73 o 
  -2  12   1       19.89       27.62     20.24 o 
  -1  12   1      242.78      270.01     29.33 o 
   0  12   1      107.16      108.47     18.52 o 
   1  12   1       22.04      -22.74     24.26 o 
  -7  13   1      151.58      176.62     21.44 o 
  -6  13   1       86.94       76.22     15.58 o 
  -5  13   1       56.31       68.43     15.25 o 
  -4  13   1       61.59       45.95     14.66 o 
  -3  13   1        7.70      -13.75     13.75 o 
  -2  13   1        0.04        6.93     19.93 o 
   0 -13   2       11.04       34.85     21.67 o 
   1 -13   2       49.68       70.01     18.43 o 
   2 -13   2       32.39       12.35     15.87 o 
   3 -13   2      111.51      146.54     18.97 o 
   4 -13   2       76.56      126.17     18.60 o 
   5 -13   2        6.79       -9.56     15.22 o 
   6 -13   2       37.59       63.72     17.31 o 
   7 -13   2       24.69       27.28     16.06 o 
   8 -13   2       53.66       42.19     16.99 o 
  -2 -12   2       14.57       -1.21     18.63 o 
  -1 -12   2       32.27       60.43     20.03 o 
   0 -12   2       65.41       91.90     18.14 o 
   1 -12   2      335.83      291.66     19.36 o 
   2 -12   2       14.38       -1.32     13.84 o 
   3 -12   2       68.11       70.67     16.46 o 
   4 -12   2        2.16        2.22     14.62 o 
   5 -12   2       41.90       45.14     15.42 o 
   6 -12   2        8.93        2.28     12.11 o 
   7 -12   2      297.16      253.67     19.23 o 
   8 -12   2      187.64      185.03     26.64 o 
   9 -12   2      148.05      133.10     22.18 o 
  10 -12   2       28.39       38.58     15.88 o 
  -4 -11   2       44.84       45.21     19.52 o 
  -3 -11   2       12.32       37.94     18.33 o 
  -2 -11   2       81.48       66.34     21.01 o 
  -1 -11   2       87.20       77.11     14.40 o 
   0 -11   2     1123.89     1365.74     65.52 o 
   1 -11   2       46.55       53.97     11.41 o 
   2 -11   2       68.12       73.28     12.32 o 
   3 -11   2      340.41      369.26     21.32 o 
   4 -11   2       57.20       53.55     11.99 o 
   5 -11   2      149.09      162.88     14.99 o 
   6 -11   2        5.97       -0.90     11.39 o 
   7 -11   2        4.25      -11.13     11.13 o 
   8 -11   2      328.94      307.08     25.61 o 
   9 -11   2       58.01       86.57     14.94 o 
  10 -11   2        0.32        7.79     13.62 o 
  11 -11   2        5.45       -7.74     13.62 o 
  -5 -10   2       27.25       36.55     17.83 o 
  -4 -10   2       26.41       12.31     56.53 o 
  -3 -10   2      237.93      252.88     34.87 o 
  -2 -10   2       68.85       80.95     26.21 o 
  -1 -10   2      190.37      213.96     21.71 o 
   0 -10   2     1462.64     1412.54     53.95 o 
   1 -10   2       50.44       28.71      9.02 o 
   2 -10   2       11.38       -8.50      8.50 o 
   3 -10   2        1.45       -9.22      9.29 o 
   4 -10   2      270.75      312.22     18.25 o 
   5 -10   2      975.77      991.96     57.57 o 
   6 -10   2      147.92      145.75     14.19 o 
   7 -10   2        5.28       -0.05     14.44 o 
   8 -10   2      449.97      453.84     24.28 o 
   9 -10   2       96.10       94.56     14.13 o 
  10 -10   2       58.76       84.02     17.52 o 
  11 -10   2        8.80       19.14     13.68 o 
  12 -10   2        5.77        3.97     14.00 o 
  -7  -9   2       41.42       21.23     18.23 o 
  -6  -9   2        9.94        2.38     16.30 o 
  -5  -9   2      352.86      277.95     53.07 o 
  -4  -9   2      367.92      361.17     26.80 o 
  -3  -9   2      198.37      165.93     15.80 o 
  -2  -9   2      193.16      180.65     12.28 o 
  -1  -9   2      274.88      291.69     16.41 o 
   0  -9   2      534.02      540.80     21.30 o 
   1  -9   2      599.80      544.63     21.12 o 
   2  -9   2        1.53       -6.47      6.47 o 
   3  -9   2      211.11      200.39     11.20 o 
   4  -9   2       46.20       57.82      9.94 o 
   5  -9   2      182.08      221.66     14.63 o 
   6  -9   2       23.96       23.17     11.64 o 
   7  -9   2        1.10        1.94      9.83 o 
   8  -9   2      646.99      651.89     31.32 o 
   9  -9   2        0.94       12.19     11.17 o 
  10  -9   2        3.18       10.04     11.92 o 
  11  -9   2       72.71       88.45     14.80 o 
  12  -9   2       46.31       57.53     14.33 o 
  -8  -8   2       97.48       61.91     52.20 o 
  -7  -8   2        6.00       18.83     17.87 o 
  -6  -8   2        2.64       -0.08     15.91 o 
  -5  -8   2        2.18       -8.98     11.16 o 
  -4  -8   2       21.26       14.51     12.20 o 
  -3  -8   2      264.60      232.82     16.78 o 
  -2  -8   2       19.49       19.35      7.85 o 
  -1  -8   2      141.07      152.10     15.51 o 
   0  -8   2      973.06      907.08     31.51 o 
   1  -8   2       62.82       86.10     10.50 o 
   2  -8   2      148.21      167.49      9.91 o 
   3  -8   2       86.90       92.95     16.19 o 
   4  -8   2      113.67      122.64      8.10 o 
   5  -8   2      817.72      734.62     30.69 o 
   6  -8   2      319.55      380.40     25.43 o 
   7  -8   2        3.61        8.64     17.76 o 
   8  -8   2      274.40      279.05     19.85 o 
   9  -8   2       43.25       77.90     22.43 o 
  10  -8   2        3.93        2.93     10.98 o 
  11  -8   2       33.72       31.75     11.92 o 
  12  -8   2       97.20      109.85     33.14 o 
  -8  -7   2      149.48      202.32     18.37 o 
  -7  -7   2      151.27      164.13     18.06 o 
  -6  -7   2      111.55      125.94     14.37 o 
  -5  -7   2      604.00      586.75     28.05 o 
  -4  -7   2     1296.53     1206.50     49.90 o 
  -3  -7   2      107.19       83.67     10.96 o 
  -2  -7   2        2.89        0.85      6.39 o 
  -1  -7   2      263.50      250.02     16.73 o 
   0  -7   2     1408.41     1280.55     42.57 o 
   1  -7   2      109.87      114.45      7.97 o 
   2  -7   2      574.12      528.78     19.23 o 
   3  -7   2     1364.07     1177.51     50.59 o 
   4  -7   2      511.23      383.47     20.26 o 
   5  -7   2      592.54      523.38     27.30 o 
   6  -7   2       30.93       39.55      8.27 o 
   7  -7   2        0.25       -7.66      7.66 o 
   8  -7   2     1071.20     1034.00     57.15 o 
   9  -7   2        7.87       12.90      9.59 o 
  10  -7   2      243.25      249.86     16.93 o 
  11  -7   2      187.65      193.46     25.84 o 
  12  -7   2      200.57      181.92     23.24 o 
  13  -7   2      132.69      147.83     58.27 o 
  -9  -6   2       61.72       31.53     14.57 o 
  -8  -6   2      641.34      652.95     32.04 o 
  -7  -6   2       11.16       12.60     11.73 o 
  -6  -6   2      183.96      219.75     21.27 o 
  -5  -6   2      940.25      815.12     35.29 o 
  -4  -6   2      140.54      119.66     11.50 o 
  -3  -6   2      465.61      453.11     17.30 o 
  -2  -6   2      186.02      218.95     11.29 o 
  -1  -6   2      385.44      383.81     15.01 o 
   0  -6   2     1863.39     1618.60    114.54 o 
   1  -6   2      437.77      419.64     17.51 o 
   2  -6   2     1748.31     1588.45     69.28 o 
   3  -6   2     1816.93     1593.46     51.39 o 
   4  -6   2       64.88       96.07     11.13 o 
   5  -6   2      115.52       80.31      8.44 o 
   6  -6   2       41.09       63.29     11.63 o 
   7  -6   2       77.25       62.42      9.76 o 
   8  -6   2      292.95      281.73     15.91 o 
   9  -6   2       27.57       14.50      9.69 o 
  10  -6   2       39.75       30.91     17.45 o 
  11  -6   2      376.96      431.43     32.79 o 
  12  -6   2       22.40        9.72     18.07 o 
  13  -6   2      280.20      263.90     58.16 o 
 -10  -5   2       17.95       31.78     14.72 o 
  -9  -5   2       76.25      117.84     15.60 o 
  -8  -5   2      174.50      198.69     16.84 o 
  -7  -5   2       82.72       78.49     12.29 o 
  -6  -5   2      399.85      417.71     21.72 o 
  -5  -5   2      231.86      240.17     14.91 o 
  -4  -5   2       31.04       27.91      5.72 o 
  -3  -5   2     1796.97     1531.16     49.94 o 
  -2  -5   2      165.48      162.68      8.44 o 
  -1  -5   2       11.02       22.45      6.47 o 
   0  -5   2        4.55        2.25      4.12 o 
   1  -5   2      151.37      154.29      7.72 o 
   2  -5   2      727.36      631.88     23.29 o 
   3  -5   2      760.10      692.23     23.40 o 
   4  -5   2     4814.52     4607.86    168.27 o 
   5  -5   2     3543.58     3481.78    128.12 o 
   6  -5   2        0.02        5.27      6.31 o 
   7  -5   2      230.51      249.66     22.09 o 
   8  -5   2      147.51      154.12     12.23 o 
   9  -5   2      302.67      263.22     15.73 o 
  10  -5   2      314.97      282.82     25.36 o 
  11  -5   2       37.76       35.63     16.84 o 
  12  -5   2       44.63       70.52     19.49 o 
  13  -5   2      288.45      306.72     73.21 o 
 -11  -4   2      133.83      174.43     18.82 o 
 -10  -4   2       36.31       40.42     14.16 o 
  -9  -4   2      164.08      168.70     16.58 o 
  -8  -4   2      396.56      424.78     28.24 o 
  -7  -4   2      317.22      335.46     19.16 o 
  -6  -4   2       76.73       98.63     10.71 o 
  -5  -4   2      868.33      789.20     33.49 o 
  -4  -4   2      685.76      615.05     21.36 o 
  -3  -4   2     1622.96     1486.14     57.62 o 
  -2  -4   2      654.97      595.05     25.61 o 
  -1  -4   2      584.74      506.36     19.38 o 
   0  -4   2     1431.93     1295.32     57.78 o 
   1  -4   2      753.27      593.43     27.98 o 
   2  -4   2      144.62      161.73     10.16 o 
   3  -4   2     7065.54     6638.48    207.41 o 
   4  -4   2     3461.63     3356.92    105.82 o 
   5  -4   2     2825.42     2679.16     98.60 o 
   6  -4   2       66.05       61.08      5.90 o 
   7  -4   2       34.15       45.62      6.35 o 
   8  -4   2     1212.59     1154.93     38.69 o 
   9  -4   2     1399.28     1413.86     54.49 o 
  10  -4   2       36.55       43.16     16.20 o 
  11  -4   2        5.46        7.86     16.62 o 
  12  -4   2        4.24       13.49     19.06 o 
  13  -4   2      139.14      138.11     23.43 o 
 -11  -3   2       71.02       94.29     24.59 o 
 -10  -3   2      174.33      168.73     16.62 o 
  -9  -3   2       16.24       42.79     12.59 o 
  -8  -3   2      183.22      213.43     15.89 o 
  -7  -3   2      715.64      740.22     32.53 o 
  -6  -3   2      342.45      340.56     17.95 o 
  -5  -3   2      490.30      396.94     19.00 o 
  -4  -3   2      854.70      783.01     26.11 o 
  -3  -3   2     3606.38     3247.52    103.05 o 
  -2  -3   2     4961.57     4189.89    131.49 o 
  -1  -3   2      943.93      764.95     30.01 o 
   0  -3   2     1856.67     1761.03     90.16 o 
   1  -3   2      228.23      187.24      8.70 o 
   2  -3   2     7924.03     7647.05    238.93 o 
   3  -3   2      214.88      225.93      9.14 o 
   4  -3   2       94.66       82.26     10.68 o 
   5  -3   2      613.30      562.62     19.55 o 
   6  -3   2      376.38      394.57     14.96 o 
   7  -3   2       32.92       40.59      6.15 o 
   8  -3   2      835.74      837.62     35.50 o 
   9  -3   2       17.02       21.27     10.04 o 
  10  -3   2      548.58      530.42     58.27 o 
  11  -3   2       37.58       45.49     18.18 o 
  12  -3   2        3.91        8.27     23.18 o 
  13  -3   2      167.61      180.22     48.41 o 
 -12  -2   2      131.15      140.88     17.81 o 
 -11  -2   2       44.16       60.36     14.87 o 
 -10  -2   2       62.87       76.36     14.17 o 
  -9  -2   2        2.59        2.71     10.57 o 
  -8  -2   2      555.66      633.79     37.32 o 
  -7  -2   2       25.71       34.93      9.29 o 
  -6  -2   2      409.13      402.52     19.43 o 
  -5  -2   2     1341.56     1171.45     46.81 o 
  -4  -2   2     4526.66     4323.69    136.47 o 
  -3  -2   2     4977.40     4684.27    148.07 o 
  -2  -2   2    14123.43    12541.55    393.45 o 
  -1  -2   2     8045.40     6916.13    246.20 o 
   0  -2   2     6024.33     4825.76    238.27 o 
   1  -2   2     1064.49     1099.01     39.68 o 
   2  -2   2     1255.31     1286.48     41.03 o 
   3  -2   2       30.24       49.64      5.52 o 
   4  -2   2      434.66      430.07     15.33 o 
   5  -2   2     1678.63     1707.27     54.89 o 
   6  -2   2      389.38      388.45     14.84 o 
   7  -2   2      131.53      108.29      9.57 o 
   8  -2   2     1408.89     1474.83     59.25 o 
   9  -2   2      634.29      714.13     32.12 o 
  10  -2   2       73.09       70.85     12.89 o 
  11  -2   2      145.31      170.70     36.61 o 
  12  -2   2       15.81        8.80     18.68 o 
 -12  -1   2       16.06       39.87     15.11 o 
 -11  -1   2      133.87      126.42     25.87 o 
 -10  -1   2      133.65      121.11     16.28 o 
  -9  -1   2      160.61      179.89     14.98 o 
  -8  -1   2       77.64       75.40     10.60 o 
  -7  -1   2       18.99       20.22      8.29 o 
  -6  -1   2     1807.16     1895.52     60.97 o 
  -5  -1   2     2793.34     2758.47     87.66 o 
  -4  -1   2     9408.88     9365.05    293.22 o 
  -3  -1   2     1158.10     1025.76     33.12 o 
  -2  -1   2     4432.74     4229.99    133.73 o 
  -1  -1   2     5628.73     4781.38    170.93 o 
   0  -1   2    10505.99    11150.20    576.71 o 
   1  -1   2      123.29      164.05      7.68 o 
   2  -1   2      107.32      137.72      6.21 o 
   3  -1   2      459.14      450.57     15.64 o 
   4  -1   2      550.52      643.59     21.72 o 
   5  -1   2     1505.69     1503.86     48.45 o 
   6  -1   2      213.90      236.03     10.55 o 
   7  -1   2      115.60      112.09      8.91 o 
   8  -1   2      546.14      551.25     25.74 o 
   9  -1   2        9.79       13.96     11.41 o 
  10  -1   2        8.10        8.98     12.01 o 
  11  -1   2       56.48       54.28     14.86 o 
  12  -1   2        1.91      -11.95     19.42 o 
 -13   0   2      182.39      157.66     24.43 o 
 -12   0   2      101.23      106.76     22.09 o 
 -11   0   2       23.77        7.23     12.65 o 
 -10   0   2      373.61      376.69     24.92 o 
  -9   0   2       18.84        7.30     10.13 o 
  -8   0   2       27.24       13.24      8.78 o 
  -7   0   2      379.70      361.46     14.11 o 
  -6   0   2      206.20      230.93     12.10 o 
  -5   0   2      710.57      617.83     21.04 o 
  -4   0   2      815.30      781.27     25.81 o 
  -3   0   2      343.24      290.56     10.57 o 
  -2   0   2      551.26      420.04     13.94 o 
  -1   0   2     6265.81     6291.88    304.55 o 
   0   0   2     4262.33     5032.07    211.74 o 
   1   0   2      186.18      251.77     10.35 o 
   2   0   2    13059.55    15964.30    497.22 o 
   3   0   2       50.33       51.69      4.73 o 
   4   0   2     1947.34     2042.18     78.87 o 
   5   0   2      733.30      693.87     29.13 o 
   6   0   2      184.06      247.19     14.42 o 
   7   0   2      140.76      150.85     12.38 o 
   8   0   2     1282.12     1291.25     52.92 o 
   9   0   2      115.05      161.80     26.60 o 
  10   0   2        2.46        7.42     12.59 o 
  11   0   2      309.78      327.84     22.43 o 
  12   0   2      125.72      114.32     25.39 o 
 -13   1   2      135.41      174.39     77.65 o 
 -12   1   2      116.06      138.82     36.93 o 
 -11   1   2       49.16       62.55     17.48 o 
 -10   1   2      101.96      130.46     13.64 o 
  -9   1   2      105.25      120.79     12.12 o 
  -8   1   2      688.26      676.72     23.82 o 
  -7   1   2     1119.97     1159.70     38.31 o 
  -6   1   2      368.87      361.91     13.76 o 
  -5   1   2      798.41      811.48     26.90 o 
  -4   1   2       21.00       32.56      3.95 o 
  -3   1   2     4110.14     3697.00    116.43 o 
  -2   1   2      570.41      441.57     14.90 o 
  -1   1   2        5.10       21.30      3.40 o 
   0   1   2        7.13       27.93      3.56 o 
   1   1   2       12.11       38.54      3.23 o 
   2   1   2      954.11     1119.44     35.86 o 
   3   1   2      620.77      671.64     27.55 o 
   4   1   2      130.92      106.48      8.65 o 
   5   1   2        1.96        7.22      7.00 o 
   6   1   2        1.52        0.67      7.92 o 
   7   1   2      359.57      359.46     19.62 o 
   8   1   2      438.61      476.20     24.34 o 
   9   1   2        7.94       15.46     11.91 o 
  10   1   2      213.61      202.32     20.68 o 
  11   1   2      245.07      312.47     22.98 o 
 -13   2   2      194.55      206.78     69.42 o 
 -12   2   2        4.43       -0.52     17.05 o 
 -11   2   2        2.57        0.90     15.65 o 
 -10   2   2       76.56       81.60     16.13 o 
  -9   2   2      166.13      186.88     10.38 o 
  -8   2   2     2766.27     2882.53     91.36 o 
  -7   2   2        4.34        0.94      5.78 o 
  -6   2   2       41.91       37.53      4.99 o 
  -5   2   2        3.54        0.95      3.71 o 
  -4   2   2      447.62      408.73     20.88 o 
  -3   2   2      187.01      232.61      9.24 o 
  -2   2   2       18.73       36.89      3.62 o 
  -1   2   2     1219.55     1312.91     47.64 o 
   0   2   2       21.97       17.07      5.88 o 
   1   2   2       71.22       83.28      7.57 o 
   2   2   2      196.14      222.67      9.09 o 
   3   2   2      134.24      118.26      7.28 o 
   4   2   2       47.36       30.21      7.26 o 
   5   2   2      405.53      401.48     19.83 o 
   6   2   2      243.66      282.20     16.57 o 
   7   2   2      120.60       99.06     11.88 o 
   8   2   2      160.34      184.25     15.93 o 
   9   2   2       46.15       50.97     13.45 o 
  10   2   2      150.81      130.36     17.09 o 
  11   2   2       12.48        9.29     20.68 o 
 -13   3   2      118.06      172.48     51.77 o 
 -12   3   2      118.75       93.80     20.04 o 
 -11   3   2      692.84      838.26     67.58 o 
 -10   3   2        0.93        3.15      8.17 o 
  -9   3   2        1.67       -1.79      7.80 o 
  -8   3   2     1147.44     1221.59     46.81 o 
  -7   3   2       68.69       77.03      7.60 o 
  -6   3   2        0.05       -4.34      4.34 o 
  -5   3   2     1827.05     1922.73     71.12 o 
  -4   3   2      479.36      506.15     20.48 o 
  -3   3   2      149.44      162.13     10.97 o 
  -2   3   2     3258.35     3537.18    111.07 o 
  -1   3   2      743.67      757.38     24.94 o 
   0   3   2       76.57       63.61      7.91 o 
   1   3   2     1167.49     1221.75     39.30 o 
   2   3   2        0.06       -3.27      3.49 o 
   3   3   2     2648.22     2789.82     88.82 o 
   4   3   2     1900.55     1784.56     70.46 o 
   5   3   2      833.89      906.00     39.99 o 
   6   3   2      610.62      540.70     25.73 o 
   7   3   2      313.84      338.89     20.16 o 
   8   3   2        6.21       12.96     12.47 o 
   9   3   2       22.64       28.94     13.83 o 
  10   3   2       78.60       67.53     16.03 o 
 -13   4   2       16.39        8.12     20.58 o 
 -12   4   2      164.23      153.54     46.68 o 
 -11   4   2      139.72      166.79     38.99 o 
 -10   4   2        0.25        9.04      8.52 o 
  -9   4   2       45.54       31.31      9.88 o 
  -8   4   2      434.88      498.94     22.47 o 
  -7   4   2       30.54       61.23     10.45 o 
  -6   4   2        0.69        4.68      5.94 o 
  -5   4   2     1231.86     1192.80     45.52 o 
  -4   4   2      403.51      471.42     19.62 o 
  -3   4   2        2.78       11.09      3.78 o 
  -2   4   2       65.32      111.22      7.28 o 
  -1   4   2      615.25      679.04     22.97 o 
   0   4   2      655.97      729.36     24.42 o 
   1   4   2        3.83        7.23      4.43 o 
   2   4   2        3.26        4.27      7.00 o 
   3   4   2      554.48      504.84     18.40 o 
   4   4   2     1574.62     1484.65     59.57 o 
   5   4   2      706.74      688.51     30.93 o 
   6   4   2      125.75      131.61     13.66 o 
   7   4   2      203.51      223.49     17.38 o 
   8   4   2      125.60      144.62     25.19 o 
   9   4   2       12.20        2.61     14.42 o 
  10   4   2        0.19       -7.84     15.56 o 
 -13   5   2       14.51       24.81     33.03 o 
 -12   5   2        4.41       10.41     16.81 o 
 -11   5   2       11.60       16.14     10.07 o 
 -10   5   2        0.14       -8.63      8.63 o 
  -9   5   2      103.70       94.14     10.25 o 
  -8   5   2      267.74      300.67     16.68 o 
  -7   5   2      161.29      171.75     11.70 o 
  -6   5   2      223.27      304.62     17.85 o 
  -5   5   2      487.50      407.47     18.37 o 
  -4   5   2      341.97      364.69     13.84 o 
  -3   5   2       41.36       36.34      4.92 o 
  -2   5   2     1195.77     1307.44     42.67 o 
  -1   5   2       35.75       48.38      5.49 o 
   0   5   2      720.61      733.43     29.04 o 
   1   5   2      273.95      301.45     12.59 o 
   2   5   2      359.08      396.95     18.35 o 
   3   5   2     1384.14     1383.68     45.43 o 
   4   5   2     2752.36     2633.09    103.06 o 
   5   5   2      883.98      887.14     38.68 o 
   6   5   2       11.87        5.11     11.67 o 
   7   5   2       12.30       24.83     14.57 o 
   8   5   2      156.50      202.19     21.27 o 
   9   5   2      385.98      365.89     33.35 o 
 -13   6   2       39.98       47.05     50.90 o 
 -12   6   2       43.64       35.94     11.68 o 
 -11   6   2       23.00       35.61     11.07 o 
 -10   6   2      259.74      210.13     26.40 o 
  -9   6   2       31.96       63.04     10.46 o 
  -8   6   2      633.92      681.86     29.31 o 
  -7   6   2        0.10       -7.59      7.59 o 
  -6   6   2      474.45      426.27     23.23 o 
  -5   6   2      996.66     1017.68     39.88 o 
  -4   6   2       14.36        9.87      5.04 o 
  -3   6   2      532.35      571.07     20.48 o 
  -2   6   2      572.25      587.53     25.23 o 
  -1   6   2      682.97      698.60     24.21 o 
   0   6   2      673.60      679.10     23.98 o 
   1   6   2      100.22      123.95      8.57 o 
   2   6   2       84.53       54.31      7.11 o 
   3   6   2     1047.21      895.73     38.39 o 
   4   6   2      496.59      458.97     23.65 o 
   5   6   2      505.19      463.24     24.72 o 
   6   6   2      169.30      178.06     17.36 o 
   7   6   2      248.11      255.50     40.46 o 
   8   6   2      877.69      862.22     50.38 o 
 -13   7   2        1.90      -18.94     18.94 o 
 -12   7   2        1.05       -0.27     14.16 o 
 -11   7   2        4.68       -4.87     22.23 o 
 -10   7   2      129.66      163.54     14.94 o 
  -9   7   2       13.10       10.49     10.04 o 
  -8   7   2      160.28      133.54     17.38 o 
  -7   7   2       27.47       28.40     23.08 o 
  -6   7   2       84.25       90.63     10.11 o 
  -5   7   2     1380.14     1400.65     53.88 o 
  -4   7   2     1125.36     1222.09     40.81 o 
  -3   7   2      832.70      810.37     28.19 o 
  -2   7   2        5.05        0.79      6.01 o 
  -1   7   2       32.76       79.98     10.29 o 
   0   7   2      745.26      695.78     25.14 o 
   1   7   2      829.52      900.08     31.45 o 
   2   7   2        0.05       -5.97      7.06 o 
   3   7   2      442.64      447.81     23.83 o 
   4   7   2        9.27       -9.67     10.99 o 
   5   7   2      176.14      208.29     17.48 o 
   6   7   2        8.66       -4.53     13.43 o 
   7   7   2        4.80        0.36     14.94 o 
 -13   8   2       45.53        4.39     19.77 o 
 -12   8   2       11.12        5.41     12.19 o 
 -11   8   2        2.42       19.13     12.33 o 
 -10   8   2       26.06        9.75     11.36 o 
  -9   8   2      106.67       95.24     12.73 o 
  -8   8   2      257.46      225.96     17.57 o 
  -7   8   2        9.29        5.58      9.14 o 
  -6   8   2      119.78      122.55     11.41 o 
  -5   8   2       89.70      105.72     16.18 o 
  -4   8   2      761.29      782.84     27.84 o 
  -3   8   2      787.87      775.56     27.68 o 
  -2   8   2      203.15      225.29     14.26 o 
  -1   8   2      136.05      145.24     10.16 o 
   0   8   2     1409.40     1305.32     44.26 o 
   1   8   2      208.12      206.54     12.61 o 
   2   8   2        1.65       -8.42     10.75 o 
   3   8   2       33.73       44.35     14.21 o 
   4   8   2        9.40       -1.32     12.41 o 
   5   8   2        2.73       10.58     13.61 o 
   6   8   2       70.53       78.29     16.64 o 
 -12   9   2       49.88       24.21     13.60 o 
 -11   9   2        2.59        2.25     12.33 o 
 -10   9   2       19.81       34.53     12.99 o 
  -9   9   2      153.73      186.32     34.11 o 
  -8   9   2       18.45       23.10     10.87 o 
  -7   9   2      113.39       98.47     12.38 o 
  -6   9   2       10.99       15.85     10.06 o 
  -5   9   2      236.63      202.47     14.80 o 
  -4   9   2       83.19      108.13     13.28 o 
  -3   9   2       70.12       92.81     11.82 o 
  -2   9   2      382.77      373.07     16.73 o 
  -1   9   2       17.44       -6.60      8.27 o 
   0   9   2      823.80      846.26     30.86 o 
   1   9   2       25.61       40.73      9.83 o 
   2   9   2        2.50        8.82     12.57 o 
   3   9   2        8.29       17.46     13.05 o 
   4   9   2      223.39      253.46     24.87 o 
   5   9   2       55.48       51.36     17.20 o 
 -11  10   2       48.33       24.89     13.97 o 
 -10  10   2       23.59       30.46     13.55 o 
  -9  10   2       85.22      139.16     15.49 o 
  -8  10   2      282.21      236.03     22.27 o 
  -7  10   2       45.29       39.50     11.93 o 
  -6  10   2      121.99      135.59     14.18 o 
  -5  10   2       15.84       14.08     10.73 o 
  -4  10   2       77.11       83.00     14.10 o 
  -3  10   2       70.44       86.53     10.45 o 
  -2  10   2       41.82       42.25      9.76 o 
  -1  10   2      293.40      279.93     15.77 o 
   0  10   2       53.49       74.01     11.48 o 
   1  10   2       61.76       75.55     19.03 o 
   2  10   2        0.43        3.69     13.98 o 
   3  10   2        6.00      -12.63     40.40 o 
   4  10   2       21.50       21.55     21.16 o 
 -11  11   2       62.40       25.76     15.02 o 
 -10  11   2        9.84       -3.71     13.75 o 
  -9  11   2        3.88       -7.28     13.06 o 
  -8  11   2      117.43       72.47     14.77 o 
  -7  11   2      183.39      160.88     16.50 o 
  -6  11   2       12.89        9.22     11.75 o 
  -5  11   2       81.55       80.10     13.87 o 
  -4  11   2        7.98       18.84     17.66 o 
  -3  11   2      151.05       96.57     18.22 o 
  -2  11   2       98.50      110.97     12.25 o 
  -1  11   2       72.32       76.08     15.02 o 
   0  11   2        2.81        8.14     17.99 o 
   1  11   2       50.72       53.35     20.79 o 
   2  11   2       36.30       36.42     21.13 o 
  -9  12   2       65.15       59.60     15.62 o 
  -8  12   2      189.76      133.20     17.01 o 
  -7  12   2        0.46        4.45     12.67 o 
  -6  12   2        2.20       -7.52     12.49 o 
  -5  12   2       47.23       40.23     13.24 o 
  -4  12   2       13.35        2.34     12.51 o 
  -3  12   2       43.41       61.28     35.85 o 
  -2  12   2       25.34       14.96     39.10 o 
  -1  12   2       14.19       25.34     14.19 o 
   0  12   2      123.82      120.14     23.42 o 
  -6  13   2       21.16        4.32     16.65 o 
  -5  13   2        4.24        2.74     16.79 o 
  -4  13   2       39.06       56.84     17.75 o 
   4 -14   3       81.79       90.45     19.67 o 
   5 -14   3      133.79      158.61     24.04 o 
   0 -13   3      645.19      802.96     74.73 o 
   1 -13   3        8.43        3.26     18.19 o 
   2 -13   3       11.20        5.12     17.98 o 
   3 -13   3      156.45      190.09     21.38 o 
   4 -13   3      233.08      267.29     27.62 o 
   5 -13   3      117.89      107.11     18.62 o 
   6 -13   3       78.93       54.18     16.66 o 
   7 -13   3       28.68       59.99     16.74 o 
   8 -13   3       30.74       11.08     16.17 o 
  -2 -12   3       25.38       -4.66     19.33 o 
  -1 -12   3      210.87      213.34     41.70 o 
   0 -12   3      159.04      155.73     31.75 o 
   1 -12   3      141.20      119.38     17.01 o 
   2 -12   3      381.39      400.88     27.37 o 
   3 -12   3      213.84      219.93     20.81 o 
   4 -12   3      252.77      253.62     22.20 o 
   5 -12   3      209.98      229.98     21.03 o 
   6 -12   3      310.30      329.65     24.48 o 
   7 -12   3        4.68       -2.96     14.08 o 
   8 -12   3      342.51      296.98     37.91 o 
   9 -12   3       44.07       51.03     16.15 o 
  10 -12   3      201.70      200.67     44.08 o 
  -4 -11   3      378.15      308.70     27.61 o 
  -3 -11   3      158.10      168.09     22.54 o 
  -2 -11   3        8.85       16.79     18.19 o 
  -1 -11   3       45.91       73.70     13.57 o 
   0 -11   3      313.88      347.28     36.62 o 
   1 -11   3      245.35      240.69     39.83 o 
   2 -11   3       32.45       24.20     10.39 o 
   3 -11   3       14.29       17.25     32.17 o 
   4 -11   3      183.74      182.70     18.19 o 
   5 -11   3        0.65      -11.41     11.41 o 
   6 -11   3        9.19       11.13     11.90 o 
   7 -11   3        0.80        8.75     11.56 o 
   8 -11   3      373.24      383.90     23.55 o 
   9 -11   3      202.50      227.90     18.70 o 
  10 -11   3        0.16       -5.35     13.21 o 
  11 -11   3      123.87      184.99     19.28 o 
  -6 -10   3       18.60       44.72     18.44 o 
  -5 -10   3       72.30       69.31     18.38 o 
  -4 -10   3       87.91       80.64     39.21 o 
  -3 -10   3      158.24      157.71     20.24 o 
  -2 -10   3       11.25       23.57     16.37 o 
  -1 -10   3      157.41      149.29     13.82 o 
   0 -10   3      262.04      273.88     25.70 o 
   1 -10   3      385.26      338.64     18.35 o 
   2 -10   3        6.37       -2.03      8.68 o 
   3 -10   3       32.83       23.84      7.77 o 
   4 -10   3     1572.10     1403.67     54.59 o 
   5 -10   3      243.56      275.07     17.55 o 
   6 -10   3       83.80       68.67     11.96 o 
   7 -10   3      112.03      127.28     14.16 o 
   8 -10   3      103.78      133.39     22.47 o 
   9 -10   3        2.49       -1.49     11.53 o 
  10 -10   3       14.68       22.88     12.98 o 
  11 -10   3       35.97       21.27     21.30 o 
  -7  -9   3       93.75       62.49     18.96 o 
  -6  -9   3      328.52      272.18     32.27 o 
  -5  -9   3      139.87      119.72     18.44 o 
  -4  -9   3      144.18      151.39     21.55 o 
  -3  -9   3      164.44      183.34     25.02 o 
  -2  -9   3        7.42        1.59      9.94 o 
  -1  -9   3      333.84      318.44     21.40 o 
   0  -9   3     1322.36     1231.60     41.81 o 
   1  -9   3        2.13       -6.99      6.99 o 
   2  -9   3      432.93      410.89     32.92 o 
   3  -9   3      181.67      189.76     11.00 o 
   4  -9   3      649.22      610.00     28.70 o 
   5  -9   3      825.32      739.67     31.93 o 
   6  -9   3        4.32       -1.69      9.55 o 
   7  -9   3       78.18       90.99     12.21 o 
   8  -9   3      576.52      597.04     37.86 o 
   9  -9   3       30.61       27.44     12.64 o 
  10  -9   3        7.55        6.30     11.97 o 
  11  -9   3       31.49       21.83     13.00 o 
  12  -9   3      124.63      162.01     23.38 o 
  -8  -8   3      327.14      253.64     38.23 o 
  -7  -8   3      177.51      180.11     21.21 o 
  -6  -8   3        0.75       -6.32     14.70 o 
  -5  -8   3      365.17      374.96     26.72 o 
  -4  -8   3        9.35        7.30     10.52 o 
  -3  -8   3      345.77      257.89     15.88 o 
  -2  -8   3       82.06       73.73      8.63 o 
  -1  -8   3      147.86      165.08     16.41 o 
   0  -8   3     1644.36     1571.88     54.02 o 
   1  -8   3      362.26      294.23     14.30 o 
   2  -8   3     1080.33     1006.22     34.20 o 
   3  -8   3      186.84      138.41      8.76 o 
   4  -8   3        7.95        1.61      6.04 o 
   5  -8   3      501.55      450.51     21.67 o 
   6  -8   3        8.67       14.28      8.97 o 
   7  -8   3      450.76      421.30     21.36 o 
   8  -8   3      179.94      196.72     22.68 o 
   9  -8   3        8.63       27.52     10.47 o 
  10  -8   3        4.27      -10.61     10.61 o 
  11  -8   3      308.13      326.73     20.50 o 
  12  -8   3       13.23        9.15     22.35 o 
  -9  -7   3       32.66       23.81     18.22 o 
  -8  -7   3      237.60      293.76     35.83 o 
  -7  -7   3        5.44        0.76     15.09 o 
  -6  -7   3       86.99       71.70     12.49 o 
  -5  -7   3        0.91       -2.93     13.20 o 
  -4  -7   3       37.49       41.73     10.03 o 
  -3  -7   3      362.84      329.99     27.79 o 
  -2  -7   3        3.66       -6.16      6.16 o 
  -1  -7   3       15.34       17.57      6.23 o 
   0  -7   3      939.48      759.67     26.49 o 
   1  -7   3       74.49       94.73      7.58 o 
   2  -7   3      471.17      445.21     28.01 o 
   3  -7   3        2.46       -5.11      5.11 o 
   4  -7   3     1939.64     1760.59     57.61 o 
   5  -7   3     1850.46     1712.47     56.12 o 
   6  -7   3        1.27       -7.62      7.62 o 
   7  -7   3       25.22       35.21      9.22 o 
   8  -7   3      437.24      445.83     27.45 o 
   9  -7   3      145.59      168.32     13.94 o 
  10  -7   3       34.75       36.36     11.15 o 
  11  -7   3       77.10       70.16     12.73 o 
  12  -7   3      269.45      251.55     31.08 o 
  -9  -6   3        2.14      -10.60     13.45 o 
  -8  -6   3      588.49      562.09     38.04 o 
  -7  -6   3      167.68      204.37     16.11 o 
  -6  -6   3       82.42       83.43     11.80 o 
  -5  -6   3      428.78      426.38     25.30 o 
  -4  -6   3       53.62       53.74      7.00 o 
  -3  -6   3      434.76      364.53     14.98 o 
  -2  -6   3       30.92       11.77      5.74 o 
  -1  -6   3        3.16       -4.43      4.95 o 
   0  -6   3      628.99      513.37     18.43 o 
   1  -6   3       83.41       76.09     10.83 o 
   2  -6   3      155.49      163.34      8.28 o 
   3  -6   3     4927.76     4266.76    134.84 o 
   4  -6   3      259.94      288.04     12.26 o 
   5  -6   3     2319.45     2238.28     72.25 o 
   6  -6   3        3.86       -2.47      6.88 o 
   7  -6   3      155.80      140.18     11.26 o 
   8  -6   3     1430.97     1357.09     55.41 o 
   9  -6   3      272.06      260.85     16.24 o 
  10  -6   3      392.70      326.44     37.63 o 
  11  -6   3      195.59      171.44     23.39 o 
  12  -6   3        6.75      -25.46     31.19 o 
  13  -6   3      108.27      122.81     22.82 o 
 -10  -5   3        8.53       -3.45     13.76 o 
  -9  -5   3       75.95       77.62     18.86 o 
  -8  -5   3       27.44       57.48     18.30 o 
  -7  -5   3      297.76      289.82     18.08 o 
  -6  -5   3       61.22       56.17     10.19 o 
  -5  -5   3      884.82      756.07     33.00 o 
  -4  -5   3       69.71       58.44      6.78 o 
  -3  -5   3      323.21      250.24     19.51 o 
  -2  -5   3       82.42       56.30      6.19 o 
  -1  -5   3      400.99      370.90     17.91 o 
   0  -5   3     2890.88     2453.03    125.34 o 
   1  -5   3       80.22      104.10      6.38 o 
   2  -5   3     1328.75     1135.66     37.04 o 
   3  -5   3     1149.56     1012.77     33.51 o 
   4  -5   3      635.47      586.13     20.65 o 
   5  -5   3      757.56      654.80     22.80 o 
   6  -5   3      137.03      158.35     12.47 o 
   7  -5   3        2.87        1.11      5.71 o 
   8  -5   3      592.57      621.34     27.06 o 
   9  -5   3      202.47      181.56     13.69 o 
  10  -5   3      406.02      377.43     23.82 o 
  11  -5   3        0.65      -10.51     16.17 o 
  12  -5   3      140.82      164.75     23.38 o 
  13  -5   3      203.19      229.00     54.91 o 
 -11  -4   3       25.32       53.66     17.02 o 
 -10  -4   3       15.67       34.38     14.21 o 
  -9  -4   3       46.10       44.62     12.94 o 
  -8  -4   3      546.41      558.47     27.29 o 
  -7  -4   3       78.47       66.12     10.87 o 
  -6  -4   3      103.55      141.13     21.67 o 
  -5  -4   3      452.11      378.42     14.50 o 
  -4  -4   3     1119.90      986.73     32.77 o 
  -3  -4   3     1841.61     1561.15     50.25 o 
  -2  -4   3     1282.72     1120.28     53.24 o 
  -1  -4   3       30.06       40.54      4.51 o 
   0  -4   3     6194.01     5071.04    191.79 o 
   1  -4   3     1418.65     1181.09     54.56 o 
   2  -4   3      348.78      300.87     11.33 o 
   3  -4   3     1134.42      959.10     31.56 o 
   4  -4   3      143.64      170.08      8.28 o 
   5  -4   3     1021.75     1042.03     34.27 o 
   6  -4   3      228.84      217.46     14.48 o 
   7  -4   3       52.46       63.27      6.91 o 
   8  -4   3       54.88       50.13      9.10 o 
   9  -4   3       95.34       67.23     10.37 o 
  10  -4   3       52.52       42.52     16.35 o 
  11  -4   3      553.67      484.00     74.84 o 
  12  -4   3        4.96       16.07     27.83 o 
 -11  -3   3       42.81       61.44     15.32 o 
 -10  -3   3      196.69      199.00     30.82 o 
  -9  -3   3      433.77      472.37     36.46 o 
  -8  -3   3      324.98      364.80     32.10 o 
  -7  -3   3       61.90       53.01     10.63 o 
  -6  -3   3        0.08       -2.04      7.54 o 
  -5  -3   3      984.21      903.04     30.18 o 
  -4  -3   3     1192.86     1099.47     36.02 o 
  -3  -3   3      432.14      443.32     15.87 o 
  -2  -3   3     1747.17     1675.19     53.74 o 
  -1  -3   3     1466.10     1220.57     53.01 o 
   0  -3   3        8.96       16.00      4.32 o 
   1  -3   3      787.04      742.37     27.85 o 
   2  -3   3      183.13      172.54      7.69 o 
   3  -3   3       63.25       57.69      5.29 o 
   4  -3   3     1328.65     1270.45     41.04 o 
   5  -3   3      481.22      462.08     18.34 o 
   6  -3   3       17.49        9.25      6.00 o 
   7  -3   3       64.13       70.41      8.29 o 
   8  -3   3     1535.94     1610.55     53.04 o 
   9  -3   3      131.82      147.02     13.90 o 
  10  -3   3        4.93       18.40     16.27 o 
  11  -3   3        9.06      -25.45     25.45 o 
  12  -3   3        2.80      -17.60     17.60 o 
 -12  -2   3       48.68       32.59     15.36 o 
 -11  -2   3      127.88      140.54     16.84 o 
 -10  -2   3      101.85       86.79     13.96 o 
  -9  -2   3       54.39       73.84     12.24 o 
  -8  -2   3      246.92      268.53     17.48 o 
  -7  -2   3       19.57        7.50      8.73 o 
  -6  -2   3      459.02      519.61     18.63 o 
  -5  -2   3      417.23      396.48     14.65 o 
  -4  -2   3     4008.55     4024.00    127.40 o 
  -3  -2   3     4774.36     4500.13    142.05 o 
  -2  -2   3       27.23       37.45      4.18 o 
  -1  -2   3     2702.99     2240.98     90.27 o 
   0  -2   3      496.46      348.14     14.23 o 
   1  -2   3     5946.55     6247.81    261.26 o 
   2  -2   3       99.57       89.16      5.50 o 
   3  -2   3      866.36      827.86     27.45 o 
   4  -2   3      203.56      199.82      9.06 o 
   5  -2   3     2738.57     2659.05     84.61 o 
   6  -2   3       12.38       14.66      5.39 o 
   7  -2   3     1096.28     1175.76     39.09 o 
   8  -2   3      740.16      735.61     32.38 o 
   9  -2   3      314.57      326.49     19.30 o 
  10  -2   3        2.89       14.94     11.95 o 
  11  -2   3      271.69      273.67     26.81 o 
  12  -2   3        8.19       23.57     20.46 o 
 -12  -1   3       12.92       25.09     15.24 o 
 -11  -1   3       52.72       33.35     13.70 o 
 -10  -1   3      112.67      101.80     16.90 o 
  -9  -1   3        2.75       16.41     11.12 o 
  -8  -1   3       40.44       38.81     10.05 o 
  -7  -1   3      269.67      292.05     12.43 o 
  -6  -1   3      573.60      599.60     21.04 o 
  -5  -1   3     3504.50     3410.97    108.06 o 
  -4  -1   3      856.19      801.14     26.42 o 
  -3  -1   3      879.74      807.15     26.47 o 
  -2  -1   3     7535.66     6697.98    210.17 o 
  -1  -1   3      206.65      215.79      9.60 o 
   0  -1   3      672.95      711.46     35.61 o 
   1  -1   3     1861.54     2139.34     67.49 o 
   2  -1   3     6966.50     8228.23    257.33 o 
   3  -1   3     2987.75     3467.95    109.42 o 
   4  -1   3      177.48      272.76     12.08 o 
   5  -1   3       78.56      115.56      7.22 o 
   6  -1   3       94.23      119.41      7.78 o 
   7  -1   3      242.24      247.60     15.26 o 
   8  -1   3     1785.39     1725.24     69.13 o 
   9  -1   3       23.84       33.02     11.58 o 
  10  -1   3       11.91        4.09     12.26 o 
  11  -1   3       79.71      105.76     16.07 o 
  12  -1   3        6.90       -8.55     18.74 o 
 -13   0   3      154.12      173.29     24.28 o 
 -12   0   3       15.54       10.32     17.98 o 
 -11   0   3       70.34       82.55     14.31 o 
 -10   0   3      184.67      221.52     27.45 o 
  -9   0   3        3.71        3.79     10.12 o 
  -8   0   3       25.88       14.92      5.54 o 
  -7   0   3        2.61        3.95      4.68 o 
  -6   0   3     1192.38     1388.78     45.20 o 
  -5   0   3      378.50      389.40     14.35 o 
  -4   0   3       15.53       10.00      3.77 o 
  -3   0   3     1843.67     1705.23     54.02 o 
  -2   0   3      168.07      162.06      6.93 o 
  -1   0   3     6098.02     6482.71    231.64 o 
   0   0   3     3869.62     4811.57    172.09 o 
   1   0   3      154.33      251.68     10.97 o 
   2   0   3      647.88      730.71     24.04 o 
   3   0   3      529.38      676.17     25.67 o 
   4   0   3       13.30       11.88      4.35 o 
   5   0   3     2327.46     2305.99     89.69 o 
   6   0   3      356.99      439.35     21.01 o 
   7   0   3      236.72      274.44     16.65 o 
   8   0   3     1415.28     1409.22     57.70 o 
   9   0   3      610.65      545.61     27.19 o 
  10   0   3       27.43       26.37     13.29 o 
  11   0   3       21.41       17.55     15.03 o 
 -13   1   3      165.33      213.65     47.98 o 
 -12   1   3      110.66      147.45     27.18 o 
 -11   1   3      180.86      184.33     28.59 o 
 -10   1   3      256.04      262.96     29.41 o 
  -9   1   3       96.76       91.11     11.60 o 
  -8   1   3      427.35      468.66     17.92 o 
  -7   1   3      112.51      124.48      8.37 o 
  -6   1   3        3.99       19.47      4.71 o 
  -5   1   3     2693.99     2508.92     79.70 o 
  -4   1   3       76.04       45.52      4.46 o 
  -3   1   3     2974.30     2800.45     88.39 o 
  -2   1   3    13401.27    13012.81    409.10 o 
  -1   1   3     5796.57     6481.33    230.52 o 
   0   1   3      955.59     1115.00     40.96 o 
   1   1   3     3405.98     4126.24    147.70 o 
   2   1   3      594.68      615.45     20.61 o 
   3   1   3     3875.66     4424.76    139.72 o 
   4   1   3      738.60      755.91     25.50 o 
   5   1   3      261.52      275.84     15.11 o 
   6   1   3       19.39       25.72      8.84 o 
   7   1   3       57.61       78.15     11.53 o 
   8   1   3      599.91      670.52     31.41 o 
   9   1   3       33.77       44.91     13.39 o 
  10   1   3       87.94       91.38     15.58 o 
  11   1   3       79.84       79.85     16.66 o 
 -13   2   3        0.96      -23.72     23.72 o 
 -12   2   3       44.53       52.76     18.43 o 
 -11   2   3       13.42       21.23     21.23 o 
 -10   2   3       27.02       28.44     16.35 o 
  -9   2   3       43.32       44.10     12.20 o 
  -8   2   3      642.80      677.97     24.05 o 
  -7   2   3       14.82       30.97      5.52 o 
  -6   2   3      748.24      834.92     28.17 o 
  -5   2   3        1.25        2.88      4.49 o 
  -4   2   3      603.69      628.95     21.40 o 
  -3   2   3        6.81        4.93      3.60 o 
  -2   2   3     4931.37     5090.66    159.87 o 
  -1   2   3     1437.91     1484.30     53.84 o 
   0   2   3     7130.95     8240.72    293.85 o 
   1   2   3       26.39       18.74      3.71 o 
   2   2   3     1113.34     1336.54     42.94 o 
   3   2   3     1240.71     1243.85     40.44 o 
   4   2   3      414.81      339.60     13.36 o 
   5   2   3     1056.31     1075.34     44.27 o 
   6   2   3       70.35       59.87     10.70 o 
   7   2   3        7.41       14.03     10.66 o 
   8   2   3       13.90        8.09     11.72 o 
   9   2   3       35.43       34.36     14.67 o 
  10   2   3       98.90      101.33     16.41 o 
  11   2   3       35.36       48.93     17.01 o 
 -13   3   3       24.67      -18.26     18.26 o 
 -12   3   3       11.74       -0.64     16.81 o 
 -11   3   3        1.95       -4.16     15.70 o 
 -10   3   3        2.07       13.19      8.05 o 
  -9   3   3      456.25      477.34     27.66 o 
  -8   3   3      812.22      845.57     29.29 o 
  -7   3   3      164.48      135.85     13.80 o 
  -6   3   3       14.34        0.36      4.75 o 
  -5   3   3      511.75      432.47     18.60 o 
  -4   3   3     1635.79     1457.35     47.08 o 
  -3   3   3      911.34      947.52     30.98 o 
  -2   3   3      967.11      965.88     31.41 o 
  -1   3   3      264.73      284.69     12.81 o 
   0   3   3     8400.56     9123.76    284.74 o 
   1   3   3      644.51      633.23     21.47 o 
   2   3   3     1505.62     1561.06     50.36 o 
   3   3   3     2339.33     2389.47     76.28 o 
   4   3   3     2323.93     2353.66     75.67 o 
   5   3   3     1113.51     1200.55     57.67 o 
   6   3   3      240.66      273.96     17.58 o 
   7   3   3       35.63       36.97     11.80 o 
   8   3   3      320.82      328.62     21.47 o 
   9   3   3       49.71       38.09     14.92 o 
  10   3   3      139.54      109.61     17.99 o 
 -13   4   3        0.56      -18.50     18.50 o 
 -12   4   3       28.26       35.32     21.34 o 
 -11   4   3       66.35       84.82     19.68 o 
 -10   4   3       31.07       23.89     11.78 o 
  -9   4   3      540.16      604.91     31.17 o 
  -8   4   3      722.68      830.58     34.07 o 
  -7   4   3      434.31      476.10     23.84 o 
  -6   4   3       16.23       30.80      6.88 o 
  -5   4   3      242.85      260.64     17.85 o 
  -4   4   3      679.73      683.38     23.05 o 
  -3   4   3      949.10      977.68     32.55 o 
  -2   4   3       55.16       83.04      7.88 o 
  -1   4   3     1074.13     1140.78     36.92 o 
   0   4   3     1792.03     1966.42     62.94 o 
   1   4   3       51.78       27.50      4.96 o 
   2   4   3      549.28      509.82     18.54 o 
   3   4   3      484.96      477.67     17.93 o 
   4   4   3     3251.80     3162.70    122.64 o 
   5   4   3      695.92      770.22     34.41 o 
   6   4   3        0.49      -10.99     10.99 o 
   7   4   3       10.90       28.49     12.48 o 
   8   4   3      544.05      570.14     29.88 o 
   9   4   3       42.34       13.45     14.80 o 
 -13   5   3       46.41       44.35     43.75 o 
 -12   5   3        5.87       -2.38     17.02 o 
 -11   5   3        0.26       -9.37      9.37 o 
 -10   5   3      311.61      371.12     37.00 o 
  -9   5   3       15.44       11.66      8.52 o 
  -8   5   3      311.33      324.47     17.37 o 
  -7   5   3      168.93      173.62     12.01 o 
  -6   5   3       27.93       14.16      7.01 o 
  -5   5   3      874.11      874.87     34.52 o 
  -4   5   3      177.87      148.94      8.04 o 
  -3   5   3      998.24     1199.14     39.51 o 
  -2   5   3      454.45      443.69     16.48 o 
  -1   5   3      356.95      319.53     12.97 o 
   0   5   3      520.30      584.72     20.75 o 
   1   5   3      756.07      832.74     28.24 o 
   2   5   3      463.02      532.97     27.92 o 
   3   5   3      194.13      197.11     10.45 o 
   4   5   3      405.56      408.60     21.70 o 
   5   5   3      136.37      141.87     14.03 o 
   6   5   3      276.33      293.17     19.83 o 
   7   5   3        6.08       -4.40     23.60 o 
   8   5   3       83.88       77.49     16.16 o 
   9   5   3       15.95       17.70     16.33 o 
 -13   6   3       39.47       31.60     20.70 o 
 -12   6   3        3.85        3.02     11.50 o 
 -11   6   3      163.39      192.40     15.60 o 
 -10   6   3       78.20       86.33     14.78 o 
  -9   6   3      553.17      550.74     26.22 o 
  -8   6   3       85.50       94.87     22.47 o 
  -7   6   3        4.89        7.09      7.84 o 
  -6   6   3        9.57       -3.63      6.96 o 
  -5   6   3      447.08      488.29     18.30 o 
  -4   6   3     1852.54     2018.94     65.31 o 
  -3   6   3      323.83      301.19     12.84 o 
  -2   6   3        1.55        7.39      7.25 o 
  -1   6   3       65.83       38.54      8.37 o 
   0   6   3       54.68       65.05      7.15 o 
   1   6   3      197.51      237.47     17.46 o 
   2   6   3      111.44      117.61      8.86 o 
   3   6   3        9.13        3.30     15.36 o 
   4   6   3        1.27       -2.03     10.32 o 
   5   6   3      571.97      599.13     30.63 o 
   6   6   3       81.69       80.29     15.02 o 
   7   6   3       68.86       86.04     15.91 o 
   8   6   3        0.64       11.86     15.47 o 
 -13   7   3      464.29      473.79     34.27 o 
 -12   7   3       49.49       47.93     13.45 o 
 -11   7   3       13.84       30.60     12.13 o 
 -10   7   3       43.48       74.37     12.13 o 
  -9   7   3      100.86       96.71     12.28 o 
  -8   7   3      278.35      275.52     17.20 o 
  -7   7   3      408.57      433.13     21.44 o 
  -6   7   3      306.19      307.68     16.87 o 
  -5   7   3      776.92      773.71     38.30 o 
  -4   7   3     1235.12     1206.17     43.64 o 
  -3   7   3      207.16      221.97     11.37 o 
  -2   7   3      174.41      181.55     19.10 o 
  -1   7   3      331.80      367.74     16.51 o 
   0   7   3      399.33      430.54     21.07 o 
   1   7   3       13.67        7.18     12.94 o 
   2   7   3      193.90      198.75     16.97 o 
   3   7   3      908.09      958.55     51.16 o 
   4   7   3      312.91      296.64     19.81 o 
   5   7   3       53.72       33.25     13.64 o 
   6   7   3       10.05       18.77     14.53 o 
   7   7   3        2.41       -3.92     15.06 o 
 -12   8   3        8.84        0.91     12.90 o 
 -11   8   3        2.64        7.94     11.99 o 
 -10   8   3       70.09       78.31     13.09 o 
  -9   8   3       45.86       18.48     10.87 o 
  -8   8   3      148.36      160.97     14.02 o 
  -7   8   3       55.93       62.92     10.50 o 
  -6   8   3        4.97        1.55     19.39 o 
  -5   8   3      309.10      291.81     20.97 o 
  -4   8   3      162.11      159.23     10.20 o 
  -3   8   3      817.04      761.51     28.48 o 
  -2   8   3       19.76       17.12      7.38 o 
  -1   8   3        3.15       -7.26      7.26 o 
   0   8   3      382.85      442.40     21.47 o 
   1   8   3        7.81        9.95      8.16 o 
   2   8   3        8.20       -6.96     13.32 o 
   3   8   3      120.85      102.05     14.26 o 
   4   8   3      137.49      153.90     22.28 o 
   5   8   3      114.93      138.02     23.31 o 
   6   8   3        7.62       -8.09     20.13 o 
 -12   9   3       17.83        5.13     13.76 o 
 -11   9   3       19.29       26.75     13.61 o 
 -10   9   3       13.97       13.14     12.63 o 
  -9   9   3       26.50       23.40     14.35 o 
  -8   9   3       86.10       93.42     13.01 o 
  -7   9   3        0.26       -9.78     10.83 o 
  -6   9   3        0.51      -12.08     12.08 o 
  -5   9   3       24.61       16.83     10.03 o 
  -4   9   3      245.53      243.13     15.78 o 
  -3   9   3      499.79      555.21     24.90 o 
  -2   9   3        2.85       -3.31      7.85 o 
  -1   9   3       47.43       68.69      9.93 o 
   0   9   3      352.93      389.44     22.98 o 
   1   9   3      516.66      627.09     30.07 o 
   2   9   3       95.41       81.11     19.61 o 
   3   9   3       31.59       53.75     21.34 o 
   4   9   3       50.15       46.30     21.08 o 
   5   9   3       71.07       77.97     22.90 o 
 -11  10   3        4.49       -3.69     13.57 o 
 -10  10   3        1.18       -8.96     12.81 o 
  -9  10   3       16.46        1.39     14.33 o 
  -8  10   3       64.02       59.08     13.59 o 
  -7  10   3       34.16       22.90     11.81 o 
  -6  10   3      425.14      311.15     24.89 o 
  -5  10   3        4.76       -2.03     10.81 o 
  -4  10   3        9.97        7.34     10.70 o 
  -3  10   3       10.73       22.59     14.67 o 
  -2  10   3        3.46        3.38      9.26 o 
  -1  10   3       64.11       98.39     13.33 o 
   0  10   3      125.02      138.59     15.16 o 
   1  10   3       87.97       83.30     21.88 o 
   2  10   3        4.13       10.90     19.79 o 
   3  10   3       17.49       16.16     21.00 o 
 -10  11   3       49.39       34.69     14.96 o 
  -9  11   3       54.31       47.32     19.99 o 
  -8  11   3       10.43      -12.85     12.85 o 
  -7  11   3        7.26       -2.23     12.65 o 
  -6  11   3        3.26        2.93     12.13 o 
  -5  11   3       56.70       59.40     15.77 o 
  -4  11   3       11.39       20.60     15.60 o 
  -3  11   3       34.54       19.83     15.18 o 
  -2  11   3        0.08      -10.03     16.97 o 
  -1  11   3       89.69      127.83     17.20 o 
   0  11   3      116.33      107.03     21.96 o 
   1  11   3        0.17      -17.98     19.61 o 
  -8  12   3       69.18       26.54     29.57 o 
  -7  12   3       28.51       43.65     17.21 o 
  -6  12   3       17.41       25.07     20.90 o 
  -5  12   3       15.89       20.58     34.66 o 
  -4  12   3       58.34       65.85     17.38 o 
  -3  12   3        1.39      -15.14     15.14 o 
  -2  12   3       47.57       39.95     32.38 o 
  -1  12   3       40.32       38.26     20.65 o 
   3 -14   4       78.19      114.47     20.62 o 
   4 -14   4      115.46      110.38     20.67 o 
   5 -14   4       52.35       41.07     18.26 o 
  -1 -13   4        1.72        1.37     21.96 o 
   0 -13   4       78.40       86.38     17.00 o 
   1 -13   4      119.35      129.69     16.85 o 
   2 -13   4       26.11       29.18     17.05 o 
   3 -13   4      148.52      175.47     21.07 o 
   4 -13   4      306.73      324.79     25.99 o 
   5 -13   4       93.93       76.05     18.19 o 
   6 -13   4      266.57      270.61     38.88 o 
   7 -13   4       76.33       74.82     30.00 o 
   8 -13   4       22.37       23.64     29.35 o 
  -3 -12   4       75.70       79.05     22.04 o 
  -2 -12   4       23.22       -1.89     20.03 o 
  -1 -12   4        1.16      -14.64     21.44 o 
   0 -12   4      166.04      164.99     16.88 o 
   1 -12   4       48.60       57.22     13.51 o 
   2 -12   4      198.48      258.81     34.61 o 
   3 -12   4        1.95        1.74     13.31 o 
   4 -12   4        2.13      -13.93     13.93 o 
   5 -12   4       58.41       45.98     30.43 o 
   6 -12   4        0.14        5.42     16.46 o 
   7 -12   4       66.78       43.63     16.26 o 
   8 -12   4      345.73      363.81     34.33 o 
   9 -12   4      111.17       91.29     18.99 o 
  10 -12   4        3.72      -16.10     16.10 o 
  -4 -11   4      411.42      398.75     31.97 o 
  -3 -11   4       96.14       98.00     20.97 o 
  -2 -11   4      280.16      351.79     55.23 o 
  -1 -11   4      133.67      139.16     25.55 o 
   0 -11   4      155.85      147.58     18.52 o 
   1 -11   4      206.94      228.10     30.48 o 
   2 -11   4      114.92      124.00     15.75 o 
   3 -11   4       87.66       90.49     15.58 o 
   4 -11   4      375.96      352.60     25.88 o 
   5 -11   4     1165.68     1199.82     98.01 o 
   6 -11   4       45.82       81.37     20.25 o 
   7 -11   4       46.61       51.15     14.98 o 
   8 -11   4      235.09      262.26     19.76 o 
   9 -11   4      147.02      132.19     36.61 o 
  10 -11   4       86.27       76.46     15.53 o 
  11 -11   4       88.21       95.99     16.95 o 
  -6 -10   4       37.14       34.04     19.14 o 
  -5 -10   4      217.95      195.73     23.31 o 
  -4 -10   4       16.76       12.53     16.96 o 
  -3 -10   4       27.44       14.18     16.85 o 
  -2 -10   4      188.77      206.67     21.33 o 
  -1 -10   4       71.65       68.58     11.88 o 
   0 -10   4      364.30      365.55     29.90 o 
   1 -10   4       12.29       -9.04      9.04 o 
   2 -10   4       60.98       53.88     10.13 o 
   3 -10   4      552.92      507.43     23.55 o 
   4 -10   4        6.88       16.72     11.51 o 
   5 -10   4       25.67       22.12     10.67 o 
   6 -10   4      151.22      135.70     14.07 o 
   7 -10   4        3.86        1.95     11.08 o 
   8 -10   4      500.67      583.68     28.60 o 
   9 -10   4        9.86       -7.36     11.98 o 
  10 -10   4       64.19       81.85     14.68 o 
  11 -10   4       50.69       55.86     15.12 o 
  -7  -9   4        0.13       -3.06     17.38 o 
  -6  -9   4      182.57      148.42     25.67 o 
  -5  -9   4        6.59      -16.23     18.30 o 
  -4  -9   4      455.88      389.45     31.08 o 
  -3  -9   4      185.97      141.59     22.31 o 
  -2  -9   4       10.79        0.16     11.42 o 
  -1  -9   4       10.37        9.66     12.13 o 
   0  -9   4     1706.35     1776.40     68.42 o 
   1  -9   4      168.47      140.80     13.58 o 
   2  -9   4      306.40      305.56     16.50 o 
   3  -9   4      217.75      215.46     12.94 o 
   4  -9   4      520.87      496.89     19.69 o 
   5  -9   4      945.12      909.34     54.11 o 
   6  -9   4      479.16      461.42     57.08 o 
   7  -9   4       25.65       33.16     10.86 o 
   8  -9   4      370.33      423.44     22.92 o 
   9  -9   4        1.60       12.50     11.44 o 
  10  -9   4       23.19       35.27     12.87 o 
  11  -9   4       27.47       41.52     13.63 o 
  12  -9   4       19.84       36.77     14.47 o 
  -8  -8   4      251.71      240.12     24.89 o 
  -7  -8   4       36.67       27.29     16.59 o 
  -6  -8   4        1.28      -14.47     14.47 o 
  -5  -8   4      320.29      285.79     36.28 o 
  -4  -8   4        7.85       15.30     13.81 o 
  -3  -8   4       18.99       14.88      9.56 o 
  -2  -8   4       32.95       36.53     15.69 o 
  -1  -8   4      491.52      427.04     20.31 o 
   0  -8   4      544.97      525.31     20.03 o 
   1  -8   4      272.81      299.44     29.45 o 
   2  -8   4       96.29       88.45      7.88 o 
   3  -8   4     1877.97     1652.83     82.16 o 
   4  -8   4       90.23       87.82      8.07 o 
   5  -8   4      260.91      325.90     17.72 o 
   6  -8   4       28.65       41.77      9.57 o 
   7  -8   4       57.06       81.99     19.17 o 
   8  -8   4      496.57      530.49     43.03 o 
   9  -8   4       19.41       16.56     11.29 o 
  10  -8   4      184.56      162.17     15.47 o 
  11  -8   4       53.12       32.81     12.94 o 
  12  -8   4      115.65      136.52     22.61 o 
  -9  -7   4       49.40       33.16     18.68 o 
  -8  -7   4      160.53      182.96     48.41 o 
  -7  -7   4       20.43       25.87     15.52 o 
  -6  -7   4        3.58       -7.10     13.31 o 
  -5  -7   4      220.15      244.58     29.19 o 
  -4  -7   4       75.41       75.72      8.42 o 
  -3  -7   4       37.11       25.76      7.17 o 
  -2  -7   4       21.39        4.53      7.03 o 
  -1  -7   4       88.77      106.94      9.79 o 
   0  -7   4      677.13      593.72     21.48 o 
   1  -7   4      162.96      164.07      9.33 o 
   2  -7   4       24.87       34.02      5.99 o 
   3  -7   4      222.93      201.09     10.16 o 
   4  -7   4      762.54      721.07     26.11 o 
   5  -7   4      751.67      767.17     38.28 o 
   6  -7   4        5.54        5.99      8.10 o 
   7  -7   4      105.58      116.31     11.43 o 
   8  -7   4       43.61       64.02     10.81 o 
   9  -7   4       37.06       34.95     10.92 o 
  10  -7   4      179.05      149.58     19.48 o 
  11  -7   4      105.55      111.66     14.78 o 
  12  -7   4      191.29      180.75     25.02 o 
 -10  -6   4        9.79       19.42     32.17 o 
  -9  -6   4      210.81      227.96     69.96 o 
  -8  -6   4      272.09      321.68     38.13 o 
  -7  -6   4       83.09      106.54     13.13 o 
  -6  -6   4       87.54       82.86     11.64 o 
  -5  -6   4      574.97      496.67     23.76 o 
  -4  -6   4       35.83       51.07      7.77 o 
  -3  -6   4      167.22      145.90      8.92 o 
  -2  -6   4        0.21       -2.55      5.23 o 
  -1  -6   4      607.44      469.76     31.70 o 
   0  -6   4     1564.48     1252.91     41.06 o 
   1  -6   4      339.23      278.73     11.71 o 
   2  -6   4        9.78       -5.86      5.86 o 
   3  -6   4     2356.59     2130.61     68.60 o 
   4  -6   4     1031.68     1022.43     34.30 o 
   5  -6   4     1318.29     1172.21     39.25 o 
   6  -6   4        9.96        6.29      6.44 o 
   7  -6   4      330.00      336.75     18.31 o 
   8  -6   4       50.48       32.75     16.89 o 
   9  -6   4       65.33       61.19     11.08 o 
  10  -6   4       90.26      101.91     13.13 o 
  11  -6   4      338.45      293.68     26.19 o 
  12  -6   4      360.38      377.60     44.73 o 
 -10  -5   4       66.80       64.18     15.70 o 
  -9  -5   4       81.21       79.96     29.57 o 
  -8  -5   4      788.66      784.53     50.29 o 
  -7  -5   4       52.39       86.50     12.03 o 
  -6  -5   4        3.38       -5.56      8.88 o 
  -5  -5   4      972.93      939.64     39.03 o 
  -4  -5   4       80.40       48.60      6.36 o 
  -3  -5   4      652.75      608.97     21.54 o 
  -2  -5   4       19.94       41.46      5.21 o 
  -1  -5   4      123.43      163.31     14.04 o 
   0  -5   4     2394.41     2111.28    130.03 o 
   1  -5   4       67.43       60.92      6.59 o 
   2  -5   4      696.04      648.49     22.15 o 
   3  -5   4     2103.76     2083.56     66.82 o 
   4  -5   4     2157.17     2321.52     74.28 o 
   5  -5   4      777.49      831.89     28.43 o 
   6  -5   4       53.68       43.84      7.13 o 
   7  -5   4      337.34      331.32     20.55 o 
   8  -5   4      891.97      830.73     63.32 o 
   9  -5   4      615.09      580.79     26.57 o 
  10  -5   4      280.59      283.51     40.18 o 
  11  -5   4       53.71       40.47     18.29 o 
  12  -5   4       18.19        1.14     19.21 o 
 -11  -4   4       46.94       36.42     15.33 o 
 -10  -4   4      125.54      140.70     25.15 o 
  -9  -4   4       19.12       10.54     17.73 o 
  -8  -4   4      805.13      802.16     67.27 o 
  -7  -4   4        0.57        0.01      9.24 o 
  -6  -4   4      351.64      348.43     18.20 o 
  -5  -4   4      539.80      517.39     18.89 o 
  -4  -4   4       13.43        6.69      5.10 o 
  -3  -4   4     7165.91     6600.66    208.54 o 
  -2  -4   4      243.78      205.19     12.07 o 
  -1  -4   4      401.04      382.95     24.76 o 
   0  -4   4      872.16      721.13     36.24 o 
   1  -4   4      408.35      427.37     17.65 o 
   2  -4   4       17.05       17.59      4.22 o 
   3  -4   4     2803.20     3001.52     95.27 o 
   4  -4   4      591.46      587.59     20.82 o 
   5  -4   4     3112.07     3021.94     96.46 o 
   6  -4   4       52.84       43.64      6.68 o 
   7  -4   4        8.53        5.78      6.59 o 
   8  -4   4     1834.82     1732.18     56.73 o 
   9  -4   4      282.21      279.29     26.94 o 
  10  -4   4      207.93      216.64     39.64 o 
  11  -4   4       74.84       62.10     24.69 o 
  12  -4   4       18.05       12.75     19.46 o 
 -11  -3   4       25.40       25.77     14.21 o 
 -10  -3   4        0.19        4.89     14.93 o 
  -9  -3   4       11.00       23.66     16.43 o 
  -8  -3   4       74.27       98.64     12.64 o 
  -7  -3   4      223.73      235.56     16.46 o 
  -6  -3   4       37.60       46.03      5.84 o 
  -5  -3   4      790.45      805.17     27.40 o 
  -4  -3   4      813.57      812.74     27.37 o 
  -3  -3   4      232.25      185.32      9.97 o 
  -2  -3   4      929.70      854.22     28.41 o 
  -1  -3   4      610.77      521.52     27.89 o 
   0  -3   4     8976.70     7680.35    273.70 o 
   1  -3   4      590.84      494.83     19.68 o 
   2  -3   4      350.20      412.64     14.89 o 
   3  -3   4     1785.23     1651.25     53.15 o 
   4  -3   4        8.01       -4.66      4.66 o 
   5  -3   4     1250.22     1228.83     40.21 o 
   6  -3   4        0.02        1.55      5.79 o 
   7  -3   4        0.42        2.68      6.51 o 
   8  -3   4      179.31      180.32     11.16 o 
   9  -3   4      159.13      154.87     14.47 o 
  10  -3   4        1.18       -6.29     15.23 o 
  11  -3   4       59.64       70.96     20.11 o 
  12  -3   4        0.54      -19.06     19.06 o 
 -12  -2   4        1.59        5.06     15.10 o 
 -11  -2   4       90.58      108.84     17.13 o 
 -10  -2   4        7.53       -0.07     11.98 o 
  -9  -2   4      118.54      135.60     15.52 o 
  -8  -2   4      334.55      422.01     27.55 o 
  -7  -2   4        0.95        0.42      5.22 o 
  -6  -2   4        4.75        3.10      5.44 o 
  -5  -2   4      445.37      416.44     15.49 o 
  -4  -2   4     2782.23     2637.91     84.24 o 
  -3  -2   4      579.59      584.31     19.81 o 
  -2  -2   4        6.02        2.59      5.00 o 
  -1  -2   4      580.63      445.19     17.92 o 
   0  -2   4     4428.85     4571.42    164.03 o 
   1  -2   4        3.42        4.97      3.97 o 
   2  -2   4       19.82       47.49      5.31 o 
   3  -2   4      231.69      192.79      8.92 o 
   4  -2   4       27.38       14.73      5.66 o 
   5  -2   4      763.81      784.56     26.81 o 
   6  -2   4       90.40      110.21      8.07 o 
   7  -2   4      119.90      132.40      9.24 o 
   8  -2   4     1570.98     1563.87     63.13 o 
   9  -2   4       14.50       16.34     11.63 o 
  10  -2   4       97.69       98.25     18.82 o 
  11  -2   4        1.65      -16.92     16.92 o 
  12  -2   4       10.39      -12.72     20.55 o 
 -12  -1   4      192.40      193.88     19.07 o 
 -11  -1   4       32.88       20.26     13.48 o 
 -10  -1   4      230.59      259.02     27.20 o 
  -9  -1   4      140.35      162.55     20.29 o 
  -8  -1   4      151.23      132.16     12.34 o 
  -7  -1   4       50.16       73.41     10.32 o 
  -6  -1   4        4.64        5.84      5.44 o 
  -5  -1   4     3881.28     4074.38    128.64 o 
  -4  -1   4       59.02       77.26      5.49 o 
  -3  -1   4      333.87      308.72     11.51 o 
  -2  -1   4      474.57      445.68     15.43 o 
  -1  -1   4      748.76      821.13     26.76 o 
   0  -1   4     3790.23     4065.52    127.64 o 
   1  -1   4      247.69      278.26     10.78 o 
   2  -1   4       43.75       62.51      5.37 o 
   3  -1   4        1.59        4.86      4.61 o 
   4  -1   4     3192.18     3799.95    119.70 o 
   5  -1   4      468.75      412.93     21.41 o 
   6  -1   4      141.67      167.09      9.69 o 
   7  -1   4      185.68      163.59     12.96 o 
   8  -1   4     1481.55     1525.74     62.07 o 
   9  -1   4      108.92      114.57     14.57 o 
  10  -1   4        2.09        6.85     12.61 o 
  11  -1   4      170.28      164.90     18.12 o 
  12  -1   4       57.08       41.31     38.01 o 
 -13   0   4       18.41       -0.30     19.47 o 
 -12   0   4      114.28      121.56     21.13 o 
 -11   0   4       30.01       28.79     13.20 o 
 -10   0   4       87.06       65.39     28.38 o 
  -9   0   4        3.59        8.77     10.05 o 
  -8   0   4      514.09      564.87     20.77 o 
  -7   0   4       36.69       37.25      5.89 o 
  -6   0   4       91.66      126.58      7.62 o 
  -5   0   4       74.20       53.54      5.32 o 
  -4   0   4      773.20      723.00     24.23 o 
  -3   0   4      539.13      512.65     17.74 o 
  -2   0   4      737.53      696.91     23.05 o 
  -1   0   4     2438.29     2458.11     88.59 o 
   0   0   4     4266.80     4903.16    175.27 o 
   1   0   4     1282.62     1463.35     53.58 o 
   2   0   4      210.52      246.00     10.03 o 
   3   0   4     1102.62     1260.61     40.99 o 
   4   0   4        1.50       10.52      4.30 o 
   5   0   4      932.52      981.55     32.86 o 
   6   0   4      107.02       88.73      6.86 o 
   7   0   4      381.78      413.92     21.53 o 
   8   0   4      650.05      720.10     33.10 o 
   9   0   4      179.50      134.64     15.57 o 
  10   0   4       50.99       60.17     14.86 o 
  11   0   4      149.95      117.99     17.60 o 
 -13   1   4      222.93      191.50     29.24 o 
 -12   1   4        1.31        8.46     17.51 o 
 -11   1   4       42.66       35.51     16.75 o 
 -10   1   4       92.72      113.52     24.71 o 
  -9   1   4      133.99      133.51      9.79 o 
  -8   1   4      840.91      908.34     31.26 o 
  -7   1   4      165.86      208.63     10.12 o 
  -6   1   4       14.83       14.74      5.04 o 
  -5   1   4     1576.17     1579.47     51.05 o 
  -4   1   4      333.65      262.59     14.54 o 
  -3   1   4     2076.39     2096.65     66.72 o 
  -2   1   4       79.18      143.48     16.19 o 
  -1   1   4       21.19       16.05      5.01 o 
   0   1   4     2986.62     3580.51    128.58 o 
   1   1   4      762.87      849.77     32.02 o 
   2   1   4      977.45     1092.58     35.64 o 
   3   1   4      904.38      891.54     29.62 o 
   4   1   4        8.06       13.29      4.50 o 
   5   1   4      192.68      206.11     10.13 o 
   6   1   4       30.35       25.09      9.43 o 
   7   1   4       93.35      106.02     13.25 o 
   8   1   4      803.31      777.63     35.54 o 
   9   1   4      464.51      412.49     24.33 o 
  10   1   4      149.21      122.18     16.78 o 
  11   1   4       26.42       10.37     15.91 o 
 -13   2   4       61.77       32.44     19.98 o 
 -12   2   4        0.40      -16.81     16.81 o 
 -11   2   4      178.04      217.20     22.28 o 
 -10   2   4       39.45       56.05      9.39 o 
  -9   2   4      248.71      244.16     12.27 o 
  -8   2   4      371.48      418.98     16.79 o 
  -7   2   4      311.60      368.20     20.07 o 
  -6   2   4      392.57      389.96     15.15 o 
  -5   2   4      929.49      931.38     35.73 o 
  -4   2   4        0.88       -1.72      4.17 o 
  -3   2   4      501.44      577.38     23.64 o 
  -2   2   4      381.95      362.84     15.29 o 
  -1   2   4     2204.26     2495.71     89.98 o 
   0   2   4     7580.95     8333.36    296.98 o 
   1   2   4     2198.19     2604.44     94.06 o 
   2   2   4      192.06      237.99     10.08 o 
   3   2   4      412.69      418.96     15.63 o 
   4   2   4       66.92       61.11      5.89 o 
   5   2   4      141.96      188.44     14.30 o 
   6   2   4       67.79       70.19     11.21 o 
   7   2   4      143.49      125.81     14.06 o 
   8   2   4      408.63      396.61     23.62 o 
   9   2   4      127.79      108.71     15.90 o 
  10   2   4      109.04      136.24     29.71 o 
 -13   3   4       42.86       14.26     19.93 o 
 -12   3   4       53.38       66.55     19.12 o 
 -11   3   4       16.80       13.77     16.09 o 
 -10   3   4      118.56      153.66     25.71 o 
  -9   3   4       52.71       48.96      9.50 o 
  -8   3   4        7.09       -0.12      6.62 o 
  -7   3   4        8.14       11.51      5.85 o 
  -6   3   4       67.55       90.18      6.96 o 
  -5   3   4       12.86       14.25      4.88 o 
  -4   3   4      187.13      184.73     16.32 o 
  -3   3   4        0.49       -0.79      3.97 o 
  -2   3   4     1179.59     1301.08     47.99 o 
  -1   3   4      369.80      366.28     15.73 o 
   0   3   4     5604.31     6609.97    236.65 o 
   1   3   4      719.48      683.41     23.13 o 
   2   3   4      240.18      267.99     11.56 o 
   3   3   4      682.62      712.89     24.80 o 
   4   3   4     1188.83     1272.46     42.22 o 
   5   3   4      747.17      771.90     34.07 o 
   6   3   4       12.80      -10.61     10.61 o 
   7   3   4       16.04       25.72     12.42 o 
   8   3   4        3.67       -1.35     12.79 o 
   9   3   4       72.85       74.89     16.00 o 
  10   3   4       19.25       34.55     16.66 o 
 -13   4   4        9.91        4.71     29.89 o 
 -12   4   4        5.02       -5.68     17.48 o 
 -11   4   4       81.89       87.82     14.83 o 
 -10   4   4      302.32      391.66     20.68 o 
  -9   4   4      311.60      320.20     25.85 o 
  -8   4   4      443.77      447.71     21.12 o 
  -7   4   4        6.03       -3.84      6.02 o 
  -6   4   4       89.90       93.95     13.41 o 
  -5   4   4       94.85       89.08      7.44 o 
  -4   4   4        1.44       -0.85      7.25 o 
  -3   4   4     1715.76     1767.31     56.78 o 
  -2   4   4       32.89       34.36      5.23 o 
  -1   4   4      293.11      280.58     13.55 o 
   0   4   4     1222.66     1278.76     41.68 o 
   1   4   4       95.67      117.56      7.35 o 
   2   4   4      160.35      197.14     10.08 o 
   3   4   4      215.95      242.49     11.62 o 
   4   4   4      236.54      290.63     17.43 o 
   5   4   4     1524.16     1451.30     59.34 o 
   6   4   4        4.48       35.04     12.30 o 
   7   4   4       29.47       54.34     18.22 o 
   8   4   4      117.01       76.24     15.42 o 
   9   4   4       39.02       43.34     16.62 o 
 -13   5   4       53.27       46.05     20.99 o 
 -12   5   4      137.65      138.65     28.94 o 
 -11   5   4      101.67      110.77     25.76 o 
 -10   5   4      702.03      747.33     37.55 o 
  -9   5   4      274.51      264.30     16.42 o 
  -8   5   4      117.29      166.36     12.79 o 
  -7   5   4      139.55      157.05     11.85 o 
  -6   5   4        0.22       -4.42      8.57 o 
  -5   5   4      718.16      753.42     33.36 o 
  -4   5   4     1969.73     1978.69     63.87 o 
  -3   5   4      618.87      625.08     22.07 o 
  -2   5   4      537.53      496.09     18.11 o 
  -1   5   4      561.31      642.07     27.29 o 
   0   5   4       33.99       42.21      6.05 o 
   1   5   4      103.26      126.23      8.21 o 
   2   5   4      632.21      740.34     26.24 o 
   3   5   4      230.09      267.71     13.17 o 
   4   5   4      692.39      743.89     33.75 o 
   5   5   4      655.09      661.58     41.03 o 
   6   5   4        0.19       -8.49     12.18 o 
   7   5   4       38.90       77.09     15.33 o 
   8   5   4      222.23      208.37     20.02 o 
 -13   6   4       26.49       43.10     21.12 o 
 -12   6   4       18.32        7.46     15.45 o 
 -11   6   4        6.21       -4.28     10.87 o 
 -10   6   4       10.16        3.45      9.77 o 
  -9   6   4       95.63       92.39     11.68 o 
  -8   6   4      196.34      187.44     19.38 o 
  -7   6   4        1.31       -7.75      7.75 o 
  -6   6   4       45.26       39.87      8.58 o 
  -5   6   4       49.73       47.14      6.35 o 
  -4   6   4      676.25      683.70     24.22 o 
  -3   6   4     1341.67     1411.45     46.35 o 
  -2   6   4      299.48      299.22     13.05 o 
  -1   6   4       13.11       14.21      6.07 o 
   0   6   4       32.98       50.88      7.11 o 
   1   6   4       91.04      115.64      8.82 o 
   2   6   4       21.70       41.11      9.54 o 
   3   6   4      320.29      425.77     22.70 o 
   4   6   4      234.26      231.52     17.50 o 
   5   6   4       41.44       22.73     12.77 o 
   6   6   4      203.29      149.18     17.26 o 
   7   6   4       91.40       94.01     35.74 o 
 -13   7   4        0.35      -12.98     13.71 o 
 -12   7   4      133.32      173.60     17.18 o 
 -11   7   4        4.14       -7.43     11.28 o 
 -10   7   4        0.09        4.06     11.14 o 
  -9   7   4       12.69       14.14     10.18 o 
  -8   7   4       10.75        7.29     11.37 o 
  -7   7   4        8.56       15.45      9.10 o 
  -6   7   4      213.26      246.77     15.37 o 
  -5   7   4       40.25       28.14      6.93 o 
  -4   7   4     3533.00     3648.47    131.65 o 
  -3   7   4      375.22      462.33     18.43 o 
  -2   7   4       13.16       10.48      6.67 o 
  -1   7   4       11.69       16.25      7.69 o 
   0   7   4       98.49      142.15     16.27 o 
   1   7   4       87.60       63.65      8.66 o 
   2   7   4      145.06      136.17     24.59 o 
   3   7   4       52.20       56.83     12.55 o 
   4   7   4       65.91       27.19     17.55 o 
   5   7   4       89.40       76.02     45.70 o 
   6   7   4       15.81       12.40     19.90 o 
 -12   8   4        3.03        0.67     13.03 o 
 -11   8   4       10.48      -11.47     11.47 o 
 -10   8   4       48.82       61.68     12.77 o 
  -9   8   4        1.65       -7.78     10.54 o 
  -8   8   4       29.53       32.27     10.49 o 
  -7   8   4       51.75       23.49      9.99 o 
  -6   8   4       95.44       91.47     11.29 o 
  -5   8   4      143.50       96.98     11.18 o 
  -4   8   4      154.80      144.88     10.04 o 
  -3   8   4       39.51        9.69      7.38 o 
  -2   8   4      238.54      247.47     13.10 o 
  -1   8   4        0.43       -4.90      7.74 o 
   0   8   4      162.87      190.76     14.22 o 
   1   8   4      238.64      304.51     18.10 o 
   2   8   4        1.30        0.70     16.35 o 
   3   8   4       15.52       -7.01     25.67 o 
   4   8   4       35.15       35.00     19.30 o 
   5   8   4       36.24       65.37     21.65 o 
 -12   9   4        5.33       -5.25     14.22 o 
 -11   9   4        0.76        3.81     13.25 o 
 -10   9   4       36.61       38.02     12.99 o 
  -9   9   4        5.85       15.82     11.74 o 
  -8   9   4       37.02       18.63     11.49 o 
  -7   9   4        8.64        1.44     10.58 o 
  -6   9   4       32.48       58.93     11.59 o 
  -5   9   4       47.95       29.89     12.30 o 
  -4   9   4      132.11      113.76     12.44 o 
  -3   9   4       42.51       31.64      9.92 o 
  -2   9   4        4.16        3.38      9.65 o 
  -1   9   4       78.30      104.03     12.34 o 
   0   9   4        5.30       10.88     11.04 o 
   1   9   4       76.12      111.87     23.93 o 
   2   9   4        0.14        1.31     17.75 o 
   3   9   4      121.67      135.26     38.77 o 
   4   9   4       87.62      114.99     23.75 o 
 -11  10   4        5.70        4.15     14.37 o 
 -10  10   4        0.60      -12.96     12.96 o 
  -9  10   4        0.19       -9.15     15.13 o 
  -8  10   4       59.86       21.85     12.71 o 
  -7  10   4        4.76        3.62     11.62 o 
  -6  10   4       28.90       18.02     12.87 o 
  -5  10   4      307.70      274.70     22.02 o 
  -4  10   4       11.72       21.33     13.12 o 
  -3  10   4       33.34       22.92     13.34 o 
  -2  10   4      153.54      158.51     14.45 o 
  -1  10   4       17.01       36.00     12.26 o 
   0  10   4       39.90       42.76     13.47 o 
   1  10   4        0.56       19.36     19.26 o 
   2  10   4        2.91       10.14     20.02 o 
 -10  11   4       38.32       47.86     19.17 o 
  -9  11   4        0.23      -15.15     15.15 o 
  -8  11   4      151.97      103.49     19.05 o 
  -7  11   4        3.55       -4.90     14.63 o 
  -6  11   4       16.82       18.71     14.88 o 
  -5  11   4        9.85       29.83     14.89 o 
  -4  11   4       71.82       71.50     16.46 o 
  -3  11   4        7.30       -6.99     14.10 o 
  -2  11   4        0.12       -7.56     15.19 o 
  -1  11   4       43.66       61.72     14.80 o 
   0  11   4      203.58      227.36     29.13 o 
   1  11   4      103.92       96.04     32.49 o 
  -8  12   4        0.35      -13.31     24.37 o 
  -7  12   4        9.35        4.66     26.75 o 
  -6  12   4        2.68       -3.02     15.64 o 
  -5  12   4        8.29      -11.24     15.68 o 
  -4  12   4       32.06       63.87     17.91 o 
  -3  12   4       97.09      142.01     44.40 o 
  -2  12   4       82.35      163.18     28.27 o 
   4 -14   5       61.47       82.30     19.75 o 
  -1 -13   5      177.48      156.32     52.53 o 
   0 -13   5       53.36       43.85     15.67 o 
   1 -13   5       89.43      103.87     16.32 o 
   2 -13   5      191.76      275.04     31.62 o 
   3 -13   5       31.30       17.94     16.74 o 
   4 -13   5      759.54      786.28     56.32 o 
   5 -13   5      390.86      405.65     29.65 o 
   6 -13   5       97.49      102.31     19.03 o 
   7 -13   5       88.57      154.15     21.22 o 
   8 -13   5      114.64      178.66     25.99 o 
  -3 -12   5       29.74       64.00     22.38 o 
  -2 -12   5       29.03       68.80     21.99 o 
  -1 -12   5        0.58       -4.27     13.32 o 
   0 -12   5        1.07      -12.39     12.39 o 
   1 -12   5       22.53       16.61     12.59 o 
   2 -12   5      358.96      374.98     44.10 o 
   3 -12   5      162.83      222.72     34.87 o 
   4 -12   5       26.18       44.66     17.76 o 
   5 -12   5      101.48      137.49     23.93 o 
   6 -12   5       24.16       30.30     15.38 o 
   7 -12   5       66.43       84.46     17.46 o 
   8 -12   5      160.67      194.96     21.99 o 
   9 -12   5      115.68      124.08     20.06 o 
  -4 -11   5      281.59      292.76     36.50 o 
  -3 -11   5      157.04      124.08     22.53 o 
  -2 -11   5      241.87      290.15     68.77 o 
  -1 -11   5        2.09       18.97     12.27 o 
   0 -11   5       16.19        7.31     11.65 o 
   1 -11   5       61.05      105.95     13.42 o 
   2 -11   5      579.65      548.15     25.90 o 
   3 -11   5        4.09      -14.30     14.30 o 
   4 -11   5        0.89       17.87     13.93 o 
   5 -11   5       27.36       24.12     13.51 o 
   6 -11   5       32.66       69.47     15.61 o 
   7 -11   5       70.92       87.57     16.07 o 
   8 -11   5      331.00      386.63     36.39 o 
   9 -11   5        2.43        7.13     21.66 o 
  10 -11   5        4.09      -13.41     14.34 o 
  -6 -10   5      152.29      167.23     22.97 o 
  -5 -10   5      481.19      485.67     68.23 o 
  -4 -10   5       97.15       88.18     19.14 o 
  -3 -10   5        0.41        4.85     17.20 o 
  -2 -10   5      277.52      286.28     32.79 o 
  -1 -10   5      148.51      180.29     16.68 o 
   0 -10   5      120.63      135.19     17.20 o 
   1 -10   5      239.66      218.73     16.33 o 
   2 -10   5        0.06       -1.00     10.69 o 
   3 -10   5       88.39       93.16     11.08 o 
   4 -10   5      148.90      164.68     40.51 o 
   5 -10   5        2.96       -8.10     11.42 o 
   6 -10   5      161.10      144.40     23.83 o 
   7 -10   5       29.38       34.92     17.37 o 
   8 -10   5      191.84      252.68     18.76 o 
   9 -10   5       99.33      117.58     31.44 o 
  10 -10   5        0.38        2.23     13.33 o 
  11 -10   5      118.70       86.22     16.17 o 
  -7  -9   5      104.91       83.74     36.17 o 
  -6  -9   5       55.72       62.82     18.53 o 
  -5  -9   5       49.43       49.92     32.27 o 
  -4  -9   5       55.78       43.78     16.59 o 
  -3  -9   5       13.75        8.43     10.74 o 
  -2  -9   5      275.72      284.63     17.57 o 
  -1  -9   5       22.20       13.38      9.74 o 
   0  -9   5     1236.67     1182.25     46.10 o 
   1  -9   5      264.95      295.41     16.79 o 
   2  -9   5      191.17      182.46     12.76 o 
   3  -9   5     1217.06     1153.69     44.53 o 
   4  -9   5      292.44      325.14     17.46 o 
   5  -9   5      769.75      747.10     44.12 o 
   6  -9   5      108.06       88.90     12.39 o 
   7  -9   5      171.66      205.46     15.82 o 
   8  -9   5      434.30      454.64     23.81 o 
   9  -9   5      293.50      301.72     19.49 o 
  10  -9   5       18.76       37.09     17.63 o 
  11  -9   5       24.00       24.90     14.18 o 
  -8  -8   5       14.31        3.61     17.76 o 
  -7  -8   5       16.16        7.84     16.69 o 
  -6  -8   5       41.95       16.14     15.47 o 
  -5  -8   5      164.38      182.86     19.73 o 
  -4  -8   5       16.05       31.61     14.73 o 
  -3  -8   5      206.20      221.26     24.07 o 
  -2  -8   5       85.67       58.29     10.50 o 
  -1  -8   5      364.78      401.86     27.33 o 
   0  -8   5     1905.97     1785.72     66.51 o 
   1  -8   5       36.37       44.37      8.44 o 
   2  -8   5      237.41      240.82     15.66 o 
   3  -8   5     1593.14     1482.34     49.12 o 
   4  -8   5      635.11      650.52     24.06 o 
   5  -8   5      616.13      642.83     24.04 o 
   6  -8   5      201.31      185.91     13.66 o 
   7  -8   5        0.51       -4.44      9.56 o 
   8  -8   5      588.36      581.35     27.25 o 
   9  -8   5      101.96      101.72     13.80 o 
  10  -8   5      116.39      129.26     15.16 o 
  11  -8   5      156.47      178.59     17.44 o 
  12  -8   5       84.06       93.89     22.02 o 
  -9  -7   5       16.69        8.68     29.78 o 
  -8  -7   5      261.44      228.84     33.47 o 
  -7  -7   5       16.88       20.78     15.70 o 
  -6  -7   5       14.58       -7.97     13.94 o 
  -5  -7   5      227.37      192.27     22.85 o 
  -4  -7   5       11.46       -2.47      8.53 o 
  -3  -7   5       72.44       53.93      9.61 o 
  -2  -7   5        2.97       -7.86      7.86 o 
  -1  -7   5       59.41       36.35      7.97 o 
   0  -7   5     1820.60     1774.48     66.21 o 
   1  -7   5      267.60      252.57     13.94 o 
   2  -7   5      581.98      512.59     36.95 o 
   3  -7   5      711.94      632.33     22.86 o 
   4  -7   5     1094.10     1093.44     37.10 o 
   5  -7   5      764.79      767.76     31.70 o 
   6  -7   5       17.56       19.51      7.38 o 
   7  -7   5      294.38      322.68     30.62 o 
   8  -7   5      834.69      831.50     35.78 o 
   9  -7   5       45.44       24.57     11.24 o 
  10  -7   5      556.11      509.78     25.76 o 
  11  -7   5        4.80       17.34     17.41 o 
  12  -7   5      135.55      129.44     33.14 o 
 -10  -6   5       68.03       59.24     20.06 o 
  -9  -6   5       86.99       70.11     21.88 o 
  -8  -6   5      582.07      556.78     59.13 o 
  -7  -6   5       26.43        4.12     13.83 o 
  -6  -6   5       60.21       65.14     11.14 o 
  -5  -6   5      360.04      361.94     19.18 o 
  -4  -6   5      197.06      169.07     10.04 o 
  -3  -6   5     1244.16     1192.77     40.08 o 
  -2  -6   5      457.64      398.19     18.61 o 
  -1  -6   5      256.80      257.41     16.97 o 
   0  -6   5     2768.47     2326.31     84.64 o 
   1  -6   5      777.43      676.18     27.13 o 
   2  -6   5       78.33       79.61      6.76 o 
   3  -6   5     1617.66     1493.91     48.69 o 
   4  -6   5     1247.33     1183.06     39.45 o 
   5  -6   5     1054.79     1031.34     34.90 o 
   6  -6   5       28.91       39.87      7.55 o 
   7  -6   5       96.95       92.85     10.85 o 
   8  -6   5      251.59      278.24     16.89 o 
   9  -6   5       27.01       27.71     11.19 o 
  10  -6   5      583.88      546.59     26.48 o 
  11  -6   5       59.77       70.07     19.25 o 
  12  -6   5      206.58      173.85     24.15 o 
 -10  -5   5        7.43       19.39     14.68 o 
  -9  -5   5       55.32       44.63     13.63 o 
  -8  -5   5      260.00      274.81     18.83 o 
  -7  -5   5       18.27        4.65     10.75 o 
  -6  -5   5      165.37      130.22     18.52 o 
  -5  -5   5      455.94      467.47     17.90 o 
  -4  -5   5     1178.05     1136.94     38.24 o 
  -3  -5   5       52.74       88.04      6.94 o 
  -2  -5   5      259.76      261.67     13.72 o 
  -1  -5   5      726.50      642.98     25.81 o 
   0  -5   5      698.03      658.90     26.41 o 
   1  -5   5      346.82      347.75     15.90 o 
   2  -5   5      142.50      176.85      8.59 o 
   3  -5   5      237.31      250.48     12.35 o 
   4  -5   5      466.69      417.35     16.23 o 
   5  -5   5     1021.51      824.39     28.63 o 
   6  -5   5       76.61      101.88      8.94 o 
   7  -5   5      189.79      214.44     11.73 o 
   8  -5   5       54.96       74.89     10.96 o 
   9  -5   5       20.52       25.17     10.69 o 
  10  -5   5        2.54       -8.99     16.60 o 
  11  -5   5      252.30      247.45     25.71 o 
  12  -5   5       45.72       39.58     20.67 o 
 -11  -4   5       42.54       39.93     15.92 o 
 -10  -4   5       61.14       43.14     20.36 o 
  -9  -4   5      184.03      154.79     17.89 o 
  -8  -4   5      217.77      245.90     17.26 o 
  -7  -4   5      252.13      275.30     23.69 o 
  -6  -4   5        6.44       -5.29      5.29 o 
  -5  -4   5      982.81      964.19     32.65 o 
  -4  -4   5      620.71      546.38     26.76 o 
  -3  -4   5      604.87      579.35     28.06 o 
  -2  -4   5     2043.47     1877.46     68.84 o 
  -1  -4   5      518.75      450.45     36.33 o 
   0  -4   5     2427.79     2210.48     80.25 o 
   1  -4   5        1.49       -1.17      5.40 o 
   2  -4   5      671.73      689.99     23.44 o 
   3  -4   5      368.83      319.02     12.93 o 
   4  -4   5     1845.86     1884.25     60.97 o 
   5  -4   5     1338.17     1233.84     40.97 o 
   6  -4   5      108.44      115.38      8.75 o 
   7  -4   5        2.54        8.90      7.26 o 
   8  -4   5      147.10      160.25     12.91 o 
   9  -4   5      252.75      258.78     58.70 o 
  10  -4   5       34.34       27.94     17.67 o 
  11  -4   5      303.20      336.61     29.36 o 
  12  -4   5        0.45        0.49     19.18 o 
 -11  -3   5        0.50       -9.70     14.02 o 
 -10  -3   5       51.41       41.48     13.79 o 
  -9  -3   5      112.83      126.86     14.67 o 
  -8  -3   5     1194.35     1335.92     54.94 o 
  -7  -3   5       15.24        5.80     13.34 o 
  -6  -3   5      117.82      112.69      7.87 o 
  -5  -3   5     3090.84     3192.68    101.58 o 
  -4  -3   5      884.02      933.16     32.45 o 
  -3  -3   5     5603.52     4917.12    156.27 o 
  -2  -3   5       25.88       14.67      5.50 o 
  -1  -3   5      132.46      133.86     17.26 o 
   0  -3   5      165.96      125.64      9.24 o 
   1  -3   5      270.89      298.16     11.81 o 
   2  -3   5      139.20      146.63      7.70 o 
   3  -3   5     3669.00     4091.59    129.44 o 
   4  -3   5     1766.32     1876.46     60.53 o 
   5  -3   5        4.78       -5.57      5.61 o 
   6  -3   5      140.40      167.90     10.50 o 
   7  -3   5      446.10      421.80     21.18 o 
   8  -3   5     1867.49     1842.84     73.59 o 
   9  -3   5       23.66       25.64     12.00 o 
  10  -3   5      153.93      132.76     35.96 o 
  11  -3   5      130.23       89.31     20.29 o 
  12  -3   5      111.91      113.40     23.36 o 
 -12  -2   5       27.47       23.77     15.51 o 
 -11  -2   5      127.30      152.47     19.96 o 
 -10  -2   5        6.57       -0.30     12.45 o 
  -9  -2   5        3.16       20.70     11.37 o 
  -8  -2   5      523.12      550.51     32.34 o 
  -7  -2   5       16.20       12.21      5.80 o 
  -6  -2   5      197.20      231.01     10.90 o 
  -5  -2   5      853.44      887.01     29.74 o 
  -4  -2   5       36.00       33.45      5.03 o 
  -3  -2   5     2046.62     2103.60     67.24 o 
  -2  -2   5      490.34      421.42     15.10 o 
  -1  -2   5        3.16        6.66      5.03 o 
   0  -2   5      712.25      722.40     24.67 o 
   1  -2   5       18.16       29.29      4.74 o 
   2  -2   5      183.97      225.06      9.89 o 
   3  -2   5      767.34      876.57     29.32 o 
   4  -2   5       19.10       34.47      5.86 o 
   5  -2   5     1278.32     1406.02     46.22 o 
   6  -2   5       27.93       14.92      6.75 o 
   7  -2   5       64.99       60.67      8.10 o 
   8  -2   5      787.51      777.51     34.65 o 
   9  -2   5      521.65      523.74     26.77 o 
  10  -2   5        0.52        8.29     13.42 o 
  11  -2   5        2.10      -18.28     18.28 o 
 -12  -1   5        6.67        3.45     14.24 o 
 -11  -1   5      289.13      315.87     32.84 o 
 -10  -1   5        2.65       -6.60     11.50 o 
  -9  -1   5        3.35       10.66     10.49 o 
  -8  -1   5      135.26      161.37      9.81 o 
  -7  -1   5        0.28       -2.52      8.06 o 
  -6  -1   5      104.19      134.06      8.25 o 
  -5  -1   5      112.87      120.72      7.28 o 
  -4  -1   5      837.99      919.03     30.61 o 
  -3  -1   5      925.89      896.30     29.54 o 
  -2  -1   5       40.74       39.96      4.43 o 
  -1  -1   5        1.28        9.22      3.78 o 
   0  -1   5     3421.85     3826.59    119.76 o 
   1  -1   5     4134.74     4506.58    141.34 o 
   2  -1   5        1.02       -4.29      4.29 o 
   3  -1   5      612.18      669.87     23.15 o 
   4  -1   5      333.63      345.87     13.88 o 
   5  -1   5     1693.90     1798.98     58.11 o 
   6  -1   5      106.32      117.83      8.72 o 
   7  -1   5      427.36      417.17     21.78 o 
   8  -1   5      636.27      555.55     27.09 o 
   9  -1   5      294.50      296.13     20.11 o 
  10  -1   5      223.71      232.54     31.17 o 
  11  -1   5       25.86       12.37     15.32 o 
 -13   0   5        0.59      -16.32     19.34 o 
 -12   0   5       31.00       47.87     27.73 o 
 -11   0   5      196.35      174.85     19.72 o 
 -10   0   5        6.43        2.71     11.77 o 
  -9   0   5      177.94      190.01     15.19 o 
  -8   0   5      358.31      372.35     15.65 o 
  -7   0   5       59.72       52.62      6.49 o 
  -6   0   5      672.31      750.29     25.88 o 
  -5   0   5     1190.51     1133.76     37.45 o 
  -4   0   5       87.94      117.54      6.98 o 
  -3   0   5     1006.76     1114.33     36.39 o 
  -2   0   5      438.48      454.62     15.94 o 
  -1   0   5     1179.77     1358.36     49.78 o 
   0   0   5     4313.27     4722.22    169.20 o 
   1   0   5       86.75      113.40      7.51 o 
   2   0   5      104.19      139.11      7.26 o 
   3   0   5      431.53      467.46     17.05 o 
   4   0   5        1.93       -2.19      4.81 o 
   5   0   5      343.83      340.69     14.10 o 
   6   0   5        0.04        0.47      8.71 o 
   7   0   5       87.70       95.56     17.16 o 
   8   0   5     1092.68      993.51     43.19 o 
   9   0   5      124.80      127.04     18.76 o 
  10   0   5      107.84      137.51     17.59 o 
  11   0   5       22.77       11.48     15.74 o 
 -13   1   5        5.52      -19.02     19.93 o 
 -12   1   5      196.16      206.81     46.46 o 
 -11   1   5       15.57       11.47     16.33 o 
 -10   1   5       45.25       50.64     11.90 o 
  -9   1   5       12.24       17.41      6.80 o 
  -8   1   5       22.96       32.94      8.25 o 
  -7   1   5        2.41        4.23      5.65 o 
  -6   1   5        7.79       15.16      5.45 o 
  -5   1   5      171.23      205.15     12.85 o 
  -4   1   5       54.53       63.65      5.61 o 
  -3   1   5      685.10      692.52     23.30 o 
  -2   1   5     2336.24     2460.81     88.81 o 
  -1   1   5      308.25      322.64     13.98 o 
   0   1   5     5245.94     6247.52    223.01 o 
   1   1   5       81.17      106.05     12.94 o 
   2   1   5       47.29       58.82      6.41 o 
   3   1   5      497.87      537.80     19.10 o 
   4   1   5      527.13      582.49     20.88 o 
   5   1   5      535.83      582.98     21.36 o 
   6   1   5        7.77        4.14      9.31 o 
   7   1   5       10.55       -2.71     10.65 o 
   8   1   5       89.98       95.27     14.15 o 
   9   1   5       96.45      118.72     16.70 o 
  10   1   5      244.24      286.57     21.98 o 
 -13   2   5       31.55       33.76     20.31 o 
 -12   2   5        4.07      -10.24     16.77 o 
 -11   2   5       13.93       -4.75     15.67 o 
 -10   2   5       81.52       99.13     16.87 o 
  -9   2   5       36.37       26.38      8.82 o 
  -8   2   5      969.55     1156.19     45.22 o 
  -7   2   5       10.77       15.42      6.14 o 
  -6   2   5      104.98      129.45      8.38 o 
  -5   2   5      121.62      106.75      7.16 o 
  -4   2   5      530.38      504.27     17.98 o 
  -3   2   5      468.95      520.09     18.14 o 
  -2   2   5     1185.15     1468.14     53.78 o 
  -1   2   5      593.89      663.76     25.99 o 
   0   2   5     9205.47    10699.85    381.48 o 
   1   2   5      615.89      730.51     28.49 o 
   2   2   5      141.18      159.18      8.40 o 
   3   2   5       78.58      109.89      7.23 o 
   4   2   5      187.90      231.21     19.16 o 
   5   2   5      652.28      622.69     28.54 o 
   6   2   5        0.43       11.40     10.63 o 
   7   2   5       20.88       28.24     11.91 o 
   8   2   5      453.50      427.33     24.87 o 
   9   2   5       81.89       66.52     15.65 o 
  10   2   5        4.96       16.29     18.18 o 
 -13   3   5       83.31       93.47     22.39 o 
 -12   3   5       23.16       15.98     18.22 o 
 -11   3   5        1.33        4.57      9.49 o 
 -10   3   5      479.19      566.40     26.05 o 
  -9   3   5      140.91      148.44     12.20 o 
  -8   3   5      568.66      596.99     26.08 o 
  -7   3   5        0.56       -6.05      6.05 o 
  -6   3   5       25.92       10.51      6.07 o 
  -5   3   5     1971.38     2013.86     65.19 o 
  -4   3   5     1949.45     1825.01     59.06 o 
  -3   3   5     1451.07     1707.65     62.31 o 
  -2   3   5      175.29      172.29      9.94 o 
  -1   3   5     1225.30     1520.72     56.34 o 
   0   3   5     1625.43     1754.62     64.42 o 
   1   3   5     1445.98     1725.59     63.68 o 
   2   3   5      347.18      444.51     16.88 o 
   3   3   5       66.19       90.02      7.16 o 
   4   3   5      378.79      397.26     20.79 o 
   5   3   5       26.19       17.43     10.20 o 
   6   3   5        4.04       -2.70     11.27 o 
   7   3   5       48.10       27.68     12.91 o 
   8   3   5      100.02       79.48     15.62 o 
   9   3   5       48.68       40.63     15.95 o 
 -13   4   5       86.27       78.22     31.41 o 
 -12   4   5       13.30       42.38     19.77 o 
 -11   4   5        0.78        0.17     10.05 o 
 -10   4   5       10.77        7.48      9.81 o 
  -9   4   5       69.98       84.86     13.82 o 
  -8   4   5       79.71      101.49     10.71 o 
  -7   4   5      250.82      242.96     11.93 o 
  -6   4   5        5.31        2.75      5.49 o 
  -5   4   5       19.66       16.66      5.58 o 
  -4   4   5       95.52      100.49      7.05 o 
  -3   4   5      186.88      205.83     11.42 o 
  -2   4   5      735.30      855.92     33.19 o 
  -1   4   5      273.47      288.65     14.30 o 
   0   4   5      230.27      280.21     16.15 o 
   1   4   5       46.78       62.04      7.83 o 
   2   4   5      126.10      150.30      8.96 o 
   3   4   5      125.63      147.14      9.40 o 
   4   4   5       41.24       35.53     10.22 o 
   5   4   5       46.91       55.23     12.05 o 
   6   4   5      547.49      567.42     28.99 o 
   7   4   5       64.92       38.00     18.30 o 
   8   4   5       97.24       89.55     16.17 o 
 -13   5   5       78.63       64.44     22.11 o 
 -12   5   5       34.89       33.54     14.46 o 
 -11   5   5       57.32       67.58     12.14 o 
 -10   5   5       48.11       79.95     11.88 o 
  -9   5   5      236.27      233.17     15.78 o 
  -8   5   5      346.39      349.86     24.47 o 
  -7   5   5        1.11        1.73      7.54 o 
  -6   5   5      596.36      559.28     23.64 o 
  -5   5   5       14.52        1.64      5.61 o 
  -4   5   5      604.99      630.66     22.35 o 
  -3   5   5      286.79      338.22     16.04 o 
  -2   5   5      105.46      155.09     10.46 o 
  -1   5   5      170.66      223.90     12.64 o 
   0   5   5       95.71      128.21      8.23 o 
   1   5   5       82.48      133.25     12.16 o 
   2   5   5        8.42       12.09      6.82 o 
   3   5   5       11.27       68.40     11.11 o 
   4   5   5       95.00      100.94     13.35 o 
   5   5   5      539.75      479.97     25.88 o 
   6   5   5        0.42      -10.27     22.96 o 
   7   5   5       49.83       30.59     19.32 o 
   8   5   5        2.93       14.22     19.52 o 
 -13   6   5       22.30       40.19     21.45 o 
 -12   6   5        7.83       -2.50     11.83 o 
 -11   6   5       72.17       73.40     15.58 o 
 -10   6   5      246.84      301.94     19.27 o 
  -9   6   5       32.50       27.24     10.47 o 
  -8   6   5      148.73      132.60     16.40 o 
  -7   6   5       27.86       23.73     12.12 o 
  -6   6   5      140.01      159.33     13.04 o 
  -5   6   5      567.18      600.16     25.77 o 
  -4   6   5        5.90        3.88      6.08 o 
  -3   6   5      209.92      239.22     11.46 o 
  -2   6   5       58.36       68.57      7.03 o 
  -1   6   5      196.85      283.22     18.32 o 
   0   6   5       16.20       18.62      6.59 o 
   1   6   5       82.00      116.41     11.10 o 
   2   6   5       28.30       40.91      9.95 o 
   3   6   5      239.57      263.63     23.93 o 
   4   6   5       23.42        1.10     15.76 o 
   5   6   5       67.67       61.57     19.03 o 
   6   6   5       20.07       10.95     18.57 o 
   7   6   5       16.02        0.63     20.26 o 
 -12   7   5        0.35        5.00     12.86 o 
 -11   7   5       51.69       36.16     12.79 o 
 -10   7   5        8.30        2.46     13.72 o 
  -9   7   5       12.25        1.92     10.45 o 
  -8   7   5        0.84       -4.71      9.71 o 
  -7   7   5      112.16      102.15     12.33 o 
  -6   7   5       46.09       33.56      9.54 o 
  -5   7   5       10.55        2.06     10.13 o 
  -4   7   5        4.37        8.28      6.47 o 
  -3   7   5      115.38      137.35     16.63 o 
  -2   7   5       29.13       43.04      8.82 o 
  -1   7   5       47.64       32.06      8.97 o 
   0   7   5       37.11       48.81      9.84 o 
   1   7   5       59.85       41.20     15.38 o 
   2   7   5      167.15      211.38     41.70 o 
   3   7   5      211.28      214.17     23.68 o 
   4   7   5      358.07      352.11     71.70 o 
   5   7   5      250.49      317.47     89.46 o 
   6   7   5       11.65        7.92     20.16 o 
 -12   8   5       60.68       36.92     13.51 o 
 -11   8   5        1.93        7.60     12.26 o 
 -10   8   5       10.04        5.45     11.62 o 
  -9   8   5        8.98       14.67     15.20 o 
  -8   8   5       59.01       55.83     11.68 o 
  -7   8   5        0.31        2.12     10.02 o 
  -6   8   5       93.24       93.09     11.56 o 
  -5   8   5        2.59       -8.94     11.03 o 
  -4   8   5      217.79      270.26     15.87 o 
  -3   8   5      146.24      189.01     21.92 o 
  -2   8   5      173.67      196.97     13.96 o 
  -1   8   5      126.44      226.65     15.39 o 
   0   8   5       11.08        7.93     10.09 o 
   1   8   5       35.44       19.38     10.89 o 
   2   8   5        1.25        9.71     17.49 o 
   3   8   5      343.12      351.98     74.30 o 
   4   8   5       46.19       61.00     20.78 o 
   5   8   5       12.19       10.85     43.54 o 
 -11   9   5        7.83       18.05     14.06 o 
 -10   9   5       35.87       69.62     14.25 o 
  -9   9   5       19.55       18.38     12.39 o 
  -8   9   5        1.31       -5.90     12.54 o 
  -7   9   5       32.94       28.84     22.42 o 
  -6   9   5       46.20       45.32     15.60 o 
  -5   9   5      135.67      101.51     14.98 o 
  -4   9   5      258.01      297.56     53.61 o 
  -3   9   5       80.30       98.76     14.04 o 
  -2   9   5        7.32       11.33     17.99 o 
  -1   9   5       16.30       18.80     12.35 o 
   0   9   5      646.55      715.15     32.10 o 
   1   9   5      160.13      129.72     28.38 o 
   2   9   5        0.86       -9.55     18.37 o 
   3   9   5        3.82       32.33     20.77 o 
 -10  10   5       82.27       65.64     34.12 o 
  -9  10   5       62.79       73.50     24.04 o 
  -8  10   5       32.83       27.09     15.10 o 
  -7  10   5        3.35        3.49     13.57 o 
  -6  10   5       30.49       42.45     14.00 o 
  -5  10   5       23.15       23.47     13.94 o 
  -4  10   5      107.14       80.07     40.83 o 
  -3  10   5       47.88       59.94     15.70 o 
  -2  10   5       92.01       74.64     12.88 o 
  -1  10   5      173.70      180.96     15.96 o 
   0  10   5       63.02       15.20     18.62 o 
   1  10   5       37.54       28.10     20.59 o 
   2  10   5       24.83        7.80     21.03 o 
  -9  11   5        9.47       -1.37     15.63 o 
  -8  11   5        1.81      -11.67     29.78 o 
  -7  11   5        7.76       16.30     14.64 o 
  -6  11   5        0.74      -13.68     13.68 o 
  -5  11   5       24.61        6.03     22.53 o 
  -4  11   5        8.18       -1.16     14.07 o 
  -3  11   5        8.32        4.47     14.74 o 
  -2  11   5       10.68       12.18     16.14 o 
  -1  11   5        3.22      -19.05     19.05 o 
  -1 -13   6        0.49       -2.44     22.11 o 
   0 -13   6      249.42      308.01     22.98 o 
   1 -13   6        4.75      -13.38     13.38 o 
   2 -13   6        7.19       -2.63     16.62 o 
   3 -13   6       28.39       68.17     18.71 o 
   4 -13   6      109.07      158.95     21.47 o 
   5 -13   6      522.58      544.02     39.53 o 
   6 -13   6       34.00       22.67     16.79 o 
   7 -13   6      161.55      195.81     28.16 o 
  -3 -12   6       37.82       35.98     21.58 o 
  -2 -12   6      107.44      115.82     23.08 o 
  -1 -12   6       29.56       60.67     20.27 o 
   0 -12   6        4.75        7.27     13.30 o 
   1 -12   6        9.20        8.42     12.11 o 
   2 -12   6      134.29      143.98     15.15 o 
   3 -12   6      126.08      136.65     25.88 o 
   4 -12   6      304.56      358.86     27.11 o 
   5 -12   6       17.74       13.76     15.78 o 
   6 -12   6       24.21        9.23     14.79 o 
   7 -12   6       39.03       31.87     16.99 o 
   8 -12   6      338.11      398.27     29.86 o 
   9 -12   6       31.01       29.72     18.38 o 
  -4 -11   6      156.45      189.62     42.67 o 
  -3 -11   6        2.68        9.58     23.18 o 
  -2 -11   6      272.62      248.36     34.54 o 
  -1 -11   6        7.24        0.24     12.60 o 
   0 -11   6      144.89      200.67     26.93 o 
   1 -11   6       53.12       44.91     13.82 o 
   2 -11   6        0.27       -4.78     10.35 o 
   3 -11   6      217.34      258.03     17.30 o 
   4 -11   6      391.39      419.97     35.41 o 
   5 -11   6      515.73      488.44     30.81 o 
   6 -11   6      139.65      173.19     19.89 o 
   7 -11   6        3.99       -1.05     14.96 o 
   8 -11   6      395.85      370.25     39.86 o 
   9 -11   6      435.77      518.12     43.10 o 
  10 -11   6       76.37       74.98     21.99 o 
  -6 -10   6       14.09       24.90     19.44 o 
  -5 -10   6      225.16      214.65     35.09 o 
  -4 -10   6      599.11      555.74    110.69 o 
  -3 -10   6       17.23       36.08     20.14 o 
  -2 -10   6      118.32      115.15     14.46 o 
  -1 -10   6      179.85      218.33     25.43 o 
   0 -10   6     1068.52     1137.44     45.72 o 
   1 -10   6      118.83      102.10     11.98 o 
   2 -10   6       50.32       65.57     13.49 o 
   3 -10   6      891.76      821.70     34.67 o 
   4 -10   6       66.58       70.82     14.94 o 
   5 -10   6      200.83      249.05     23.72 o 
   6 -10   6      140.80      143.46     17.55 o 
   7 -10   6       94.04       89.34     16.67 o 
   8 -10   6      790.13      796.46     55.88 o 
   9 -10   6       30.72       43.26     14.19 o 
  10 -10   6       30.22       24.38     14.47 o 
  11 -10   6      109.77       98.08     16.82 o 
  -7  -9   6        0.14      -15.44     20.04 o 
  -6  -9   6       20.16        1.60     17.60 o 
  -5  -9   6      446.67      374.21     29.57 o 
  -4  -9   6       64.70       61.98     18.21 o 
  -3  -9   6      102.36      152.90     23.49 o 
  -2  -9   6       62.08       57.22     11.62 o 
  -1  -9   6      248.71      296.35     17.79 o 
   0  -9   6     1025.67      947.83     38.35 o 
   1  -9   6      891.54     1015.29     40.46 o 
   2  -9   6      482.04      518.89     36.89 o 
   3  -9   6      153.53      156.63     12.57 o 
   4  -9   6      133.32      184.09     13.52 o 
   5  -9   6        1.59       -4.98     11.64 o 
   6  -9   6      293.60      334.55     19.65 o 
   7  -9   6       71.08       82.07     12.71 o 
   8  -9   6      738.05      767.40     36.00 o 
   9  -9   6      256.62      296.72     24.60 o 
  10  -9   6        6.44        5.15     13.30 o 
  11  -9   6       89.24      108.86     24.64 o 
  -8  -8   6       78.02       70.44     20.05 o 
  -7  -8   6        0.13      -14.68     16.77 o 
  -6  -8   6       27.52       29.81     16.54 o 
  -5  -8   6      164.83      132.37     25.23 o 
  -4  -8   6        5.43        3.04     10.20 o 
  -3  -8   6      264.81      276.79     22.92 o 
  -2  -8   6        9.52       -8.79      8.79 o 
  -1  -8   6      748.05      696.18     29.97 o 
   0  -8   6     2007.74     1755.93     65.71 o 
   1  -8   6      516.78      496.27     22.69 o 
   2  -8   6       18.20       11.16      9.11 o 
   3  -8   6      687.43      647.53     32.05 o 
   4  -8   6       35.28       50.64      8.06 o 
   5  -8   6      282.75      293.53     14.49 o 
   6  -8   6     1145.26     1123.59     45.33 o 
   7  -8   6      166.72      172.67     14.47 o 
   8  -8   6      848.12      868.97     69.29 o 
   9  -8   6      143.36      164.58     15.95 o 
  10  -8   6       46.91       35.61     13.92 o 
  11  -8   6       68.94       58.47     14.87 o 
  -9  -7   6      131.98      121.07     21.36 o 
  -8  -7   6      232.31      229.62     30.54 o 
  -7  -7   6        7.38       -2.92     15.77 o 
  -6  -7   6        1.16       -5.32     13.76 o 
  -5  -7   6      119.88      107.45     16.51 o 
  -4  -7   6      152.89      181.17     17.95 o 
  -3  -7   6      225.09      236.97     25.22 o 
  -2  -7   6      274.01      303.35     16.78 o 
  -1  -7   6       71.51       66.90      9.25 o 
   0  -7   6     1767.79     1546.35     66.37 o 
   1  -7   6      189.17      211.02     13.04 o 
   2  -7   6      112.15      119.37     10.22 o 
   3  -7   6      641.00      543.31     20.55 o 
   4  -7   6        5.97       11.01      6.63 o 
   5  -7   6      976.71      880.52     31.02 o 
   6  -7   6       46.50       33.15      8.25 o 
   7  -7   6       46.04       54.19     10.61 o 
   8  -7   6       17.35       10.43     10.84 o 
   9  -7   6       28.00       25.93     11.67 o 
  10  -7   6      100.78      110.17     14.57 o 
  11  -7   6       30.37       30.10     18.86 o 
 -10  -6   6      115.88      123.29     48.09 o 
  -9  -6   6      126.70      132.20     21.13 o 
  -8  -6   6      406.69      411.09     54.48 o 
  -7  -6   6       31.72       40.64     15.31 o 
  -6  -6   6       25.79       30.11     14.09 o 
  -5  -6   6      490.80      499.89     30.06 o 
  -4  -6   6      109.01       92.12     10.17 o 
  -3  -6   6     1904.79     1732.14     64.58 o 
  -2  -6   6        2.98       -7.23      7.23 o 
  -1  -6   6     1134.09     1032.73     40.00 o 
   0  -6   6     1845.76     1634.59     72.26 o 
   1  -6   6       50.56       40.21      7.88 o 
   2  -6   6        1.14       -4.49      5.17 o 
   3  -6   6      775.24      706.00     24.86 o 
   4  -6   6       16.33        6.77     10.76 o 
   5  -6   6     1963.13     1822.98     59.69 o 
   6  -6   6        0.23       -6.19      7.01 o 
   7  -6   6       17.39       19.93      8.97 o 
   8  -6   6      289.11      310.30     24.23 o 
   9  -6   6       14.97       -0.72     11.22 o 
  10  -6   6       61.08       65.13     13.44 o 
  11  -6   6      190.24      157.99     22.12 o 
  12  -6   6        0.50        0.58     19.52 o 
 -10  -5   6       91.67       95.55     19.98 o 
  -9  -5   6       65.06       43.36     17.30 o 
  -8  -5   6      321.94      362.19     41.80 o 
  -7  -5   6      247.11      253.98     16.86 o 
  -6  -5   6       32.20        9.24     10.28 o 
  -5  -5   6      803.88      797.89     35.89 o 
  -4  -5   6      420.47      424.44     19.63 o 
  -3  -5   6     2509.76     2343.58     79.07 o 
  -2  -5   6      169.90      152.92     10.51 o 
  -1  -5   6       29.76       20.91      6.89 o 
   0  -5   6      917.18      736.80     29.41 o 
   1  -5   6       91.33      129.54      9.65 o 
   2  -5   6     1206.26     1109.72     37.14 o 
   3  -5   6     1127.46     1247.37     41.48 o 
   4  -5   6     3460.75     3435.29    109.72 o 
   5  -5   6     1147.25     1091.43     36.93 o 
   6  -5   6      349.04      347.54     16.41 o 
   7  -5   6      285.76      268.46     13.89 o 
   8  -5   6      428.46      426.91     18.73 o 
   9  -5   6      218.46      209.77     29.90 o 
  10  -5   6       61.02       39.69     20.25 o 
  11  -5   6       99.52       90.28     27.62 o 
  12  -5   6       64.62       81.73     22.57 o 
 -11  -4   6       25.91       45.35     21.01 o 
 -10  -4   6       35.37       35.40     14.25 o 
  -9  -4   6       11.36        7.71     13.19 o 
  -8  -4   6      258.86      272.57     18.24 o 
  -7  -4   6       25.24       13.61     12.87 o 
  -6  -4   6       81.53       82.10      7.50 o 
  -5  -4   6       32.20       22.03      5.88 o 
  -4  -4   6     1233.92     1124.83     42.71 o 
  -3  -4   6     1028.95      904.78     30.75 o 
  -2  -4   6      245.91      252.37     13.24 o 
  -1  -4   6        3.16       -1.93      6.05 o 
   0  -4   6       84.83       62.56      7.42 o 
   1  -4   6      198.76      201.28      9.19 o 
   2  -4   6      481.72      563.45     20.08 o 
   3  -4   6      366.54      330.21     13.61 o 
   4  -4   6     1195.65     1197.20     39.89 o 
   5  -4   6     1270.33     1281.43     42.74 o 
   6  -4   6        0.69        4.63      6.85 o 
   7  -4   6        4.24       10.27      7.48 o 
   8  -4   6      958.31      939.53     40.50 o 
   9  -4   6       40.49       51.80     12.64 o 
  10  -4   6       34.44       15.30     17.23 o 
  11  -4   6       64.45       56.87     20.39 o 
 -11  -3   6       28.23       26.60     14.45 o 
 -10  -3   6       10.48        3.64     15.56 o 
  -9  -3   6      107.31       83.34     13.54 o 
  -8  -3   6       78.68       90.02     12.31 o 
  -7  -3   6      161.23      158.79     14.73 o 
  -6  -3   6        3.26       -3.20      6.00 o 
  -5  -3   6      332.54      350.29     14.23 o 
  -4  -3   6     1963.36     1817.30     58.60 o 
  -3  -3   6      210.23      194.18      9.26 o 
  -2  -3   6      825.15      702.71     27.29 o 
  -1  -3   6      159.76      137.19     10.54 o 
   0  -3   6     1247.27     1282.46     41.72 o 
   1  -3   6      369.34      458.67     18.98 o 
   2  -3   6     1373.28     1711.67     62.96 o 
   3  -3   6      197.31      173.52      9.16 o 
   4  -3   6     1670.91     1840.47     59.55 o 
   5  -3   6      788.49      754.39     26.53 o 
   6  -3   6        1.93       -6.93      6.93 o 
   7  -3   6      327.27      370.50     16.51 o 
   8  -3   6      178.49      164.25     14.62 o 
   9  -3   6       76.20       79.26     13.41 o 
  10  -3   6       61.31       78.29     15.17 o 
  11  -3   6        4.08       -9.74     18.30 o 
 -12  -2   6        5.16       -9.36     21.25 o 
 -11  -2   6       72.96       89.46     29.56 o 
 -10  -2   6       37.43       42.20     14.54 o 
  -9  -2   6      190.99      237.92     30.65 o 
  -8  -2   6      129.37      113.03     12.96 o 
  -7  -2   6        2.58       -3.40      6.01 o 
  -6  -2   6        2.86       -1.52      5.37 o 
  -5  -2   6      633.48      715.63     24.74 o 
  -4  -2   6      432.75      447.07     16.43 o 
  -3  -2   6      933.02      823.86     27.70 o 
  -2  -2   6        0.97        0.63      4.41 o 
  -1  -2   6      110.35      116.34      5.88 o 
   0  -2   6     1171.47     1108.91     36.34 o 
   1  -2   6       63.29       78.82      8.62 o 
   2  -2   6       21.12       20.68      5.19 o 
   3  -2   6      437.74      548.28     19.82 o 
   4  -2   6      522.29      603.95     21.89 o 
   5  -2   6      629.82      636.58     23.10 o 
   6  -2   6       16.54       14.30      8.46 o 
   7  -2   6      424.18      384.49     17.14 o 
   8  -2   6      435.26      424.02     23.12 o 
   9  -2   6      101.42      102.77     14.48 o 
  10  -2   6      243.65      288.57     21.05 o 
  11  -2   6      191.08      183.90     24.49 o 
 -12  -1   6       28.71       34.23     15.84 o 
 -11  -1   6        9.53        6.50     13.62 o 
 -10  -1   6       52.77       45.50     13.51 o 
  -9  -1   6        4.10       -3.72     13.28 o 
  -8  -1   6      281.61      328.13     21.24 o 
  -7  -1   6       16.77        3.17      5.91 o 
  -6  -1   6        1.65       -5.31      5.31 o 
  -5  -1   6     1370.97     1285.80     42.09 o 
  -4  -1   6      988.71      994.01     33.12 o 
  -3  -1   6     1278.29     1295.12     42.30 o 
  -2  -1   6     1633.76     1798.07     58.02 o 
  -1  -1   6      333.59      314.80     12.18 o 
   0  -1   6      509.41      419.76     15.27 o 
   1  -1   6        0.77       -0.24      4.81 o 
   2  -1   6      119.22      168.27      8.52 o 
   3  -1   6     2496.90     2684.73     85.56 o 
   4  -1   6      126.31      136.74      8.83 o 
   5  -1   6       39.95       31.40      8.82 o 
   6  -1   6      230.45      234.10     19.45 o 
   7  -1   6      134.66      106.12     12.79 o 
   8  -1   6      356.18      362.71     21.79 o 
   9  -1   6      162.36      177.10     19.43 o 
  10  -1   6       64.12       56.43     15.61 o 
  11  -1   6       33.38       41.82     16.75 o 
 -12   0   6        9.21      -10.79     18.16 o 
 -11   0   6       69.56       55.86     17.51 o 
 -10   0   6       13.04        6.76     11.77 o 
  -9   0   6       14.66       24.98      7.30 o 
  -8   0   6      561.69      563.39     21.26 o 
  -7   0   6      298.25      309.45     13.64 o 
  -6   0   6      128.97      165.05     14.13 o 
  -5   0   6      556.55      593.44     21.43 o 
  -4   0   6       71.59       66.81      6.04 o 
  -3   0   6       51.67       59.81      8.85 o 
  -2   0   6     1929.00     2158.84     68.86 o 
  -1   0   6      924.58     1102.08     41.03 o 
   0   0   6     3204.84     3692.74    132.58 o 
   1   0   6      189.44      214.73     22.23 o 
   2   0   6      209.96      221.00     16.07 o 
   3   0   6        9.94        6.30      4.90 o 
   4   0   6      706.50      646.00     22.89 o 
   5   0   6      117.29      123.73      8.40 o 
   6   0   6       10.07        2.34      9.39 o 
   7   0   6       46.21       16.22     10.99 o 
   8   0   6      671.42      636.37     30.90 o 
   9   0   6      318.69      327.44     22.39 o 
  10   0   6        1.67      -11.25     14.99 o 
 -13   1   6       37.51       34.22     20.89 o 
 -12   1   6       18.31       19.96     30.11 o 
 -11   1   6       61.02       58.67     37.58 o 
 -10   1   6      117.36      120.99     21.32 o 
  -9   1   6       51.69       71.63      8.70 o 
  -8   1   6      237.00      241.76     12.62 o 
  -7   1   6       23.70       14.21      6.50 o 
  -6   1   6        0.23        0.13      6.53 o 
  -5   1   6      476.34      434.60     16.64 o 
  -4   1   6     1083.33     1175.62     38.84 o 
  -3   1   6     1931.37     2100.86     67.41 o 
  -2   1   6      424.83      547.43     22.13 o 
  -1   1   6      478.37      612.31     24.38 o 
   0   1   6      726.21      821.81     31.62 o 
   1   1   6     2250.67     2488.76     90.36 o 
   2   1   6      303.28      321.78     15.00 o 
   3   1   6       41.66       48.65      5.95 o 
   4   1   6       26.16       30.41      6.03 o 
   5   1   6      164.84      143.35      9.11 o 
   6   1   6        2.79       -8.72      9.99 o 
   7   1   6      289.74      235.27     17.52 o 
   8   1   6      393.94      422.62     24.51 o 
   9   1   6      109.71      160.72     17.88 o 
  10   1   6       49.50       18.45     15.89 o 
 -13   2   6       91.84       67.02     34.44 o 
 -12   2   6        7.99      -13.45     17.68 o 
 -11   2   6        1.66       12.89     16.76 o 
 -10   2   6        0.48       -9.17      9.17 o 
  -9   2   6       31.25       20.99      7.87 o 
  -8   2   6        3.36       -1.24      6.88 o 
  -7   2   6      176.61      198.45     14.23 o 
  -6   2   6       32.51       22.80      6.22 o 
  -5   2   6      200.68      257.18     11.57 o 
  -4   2   6      252.05      286.48     12.12 o 
  -3   2   6        5.61       20.86      5.71 o 
  -2   2   6      250.73      266.08     13.17 o 
  -1   2   6        0.50       -2.82      7.96 o 
   0   2   6     1597.57     1820.94     66.84 o 
   1   2   6      131.02      180.60     10.77 o 
   2   2   6      169.54      159.84     18.94 o 
   3   2   6      688.29      750.71     26.16 o 
   4   2   6       24.65       30.89      6.35 o 
   5   2   6      440.33      418.11     22.03 o 
   6   2   6        0.74       -8.02     10.74 o 
   7   2   6       50.80       36.73     12.79 o 
   8   2   6       79.77       85.33     15.29 o 
   9   2   6       44.16       48.20     15.88 o 
 -13   3   6       41.92       49.28     22.37 o 
 -12   3   6       32.72       40.86     20.14 o 
 -11   3   6       40.59       42.00     10.85 o 
 -10   3   6        8.75       18.38      9.54 o 
  -9   3   6        5.49        2.15      8.56 o 
  -8   3   6      436.72      451.06     21.60 o 
  -7   3   6      335.00      325.78     16.98 o 
  -6   3   6        0.48        1.79      5.84 o 
  -5   3   6        0.66       -1.41      5.61 o 
  -4   3   6      213.68      191.90      9.40 o 
  -3   3   6        1.03       -0.78      5.80 o 
  -2   3   6       76.71       75.79      7.58 o 
  -1   3   6        3.40        1.86      8.81 o 
   0   3   6      771.45      927.16     35.89 o 
   1   3   6       30.10       50.07     15.22 o 
   2   3   6       33.70       40.83      6.15 o 
   3   3   6      123.97      157.93      9.35 o 
   4   3   6      158.27      158.78     13.53 o 
   5   3   6      931.09      859.96     37.94 o 
   6   3   6       58.96       26.69     12.38 o 
   7   3   6        9.24       10.55     13.11 o 
   8   3   6       18.53       34.84     18.49 o 
   9   3   6       28.22       66.89     20.91 o 
 -13   4   6       22.80       -1.91     21.53 o 
 -12   4   6        4.27        5.64     19.59 o 
 -11   4   6        7.83        5.94     11.77 o 
 -10   4   6       38.33       15.08     22.89 o 
  -9   4   6       53.62       35.45      9.91 o 
  -8   4   6      151.47      165.70     25.58 o 
  -7   4   6        2.85       -0.87      6.83 o 
  -6   4   6        7.41       11.85      6.15 o 
  -5   4   6     1477.01     1431.55     47.25 o 
  -4   4   6        2.73       -0.69      5.28 o 
  -3   4   6        2.94       -6.19      6.19 o 
  -2   4   6       13.71        0.59      6.51 o 
  -1   4   6       43.36       54.44      7.81 o 
   0   4   6      170.74      203.95     12.17 o 
   1   4   6       12.97       14.34      7.98 o 
   2   4   6       64.56       55.42      8.36 o 
   3   4   6       12.14        6.79      7.68 o 
   4   4   6      734.11      691.02     52.53 o 
   5   4   6        4.44       16.57     15.39 o 
   6   4   6        2.05       -3.79     22.85 o 
   7   4   6       32.85       31.98     18.99 o 
   8   4   6      137.11      194.13     25.04 o 
 -13   5   6        0.25       14.68     21.79 o 
 -12   5   6        7.51       -1.31     11.60 o 
 -11   5   6       17.54       19.48     12.66 o 
 -10   5   6       18.75       24.38     12.68 o 
  -9   5   6      131.59      135.00     12.91 o 
  -8   5   6      996.37      974.10     46.71 o 
  -7   5   6      115.80       90.59     10.33 o 
  -6   5   6     1030.56     1060.06     36.16 o 
  -5   5   6       37.74       23.52      6.49 o 
  -4   5   6      277.10      286.60     12.96 o 
  -3   5   6      343.46      330.80     16.46 o 
  -2   5   6       67.39       73.58      8.63 o 
  -1   5   6      264.29      379.33     18.01 o 
   0   5   6      323.34      348.75     23.07 o 
   1   5   6      236.54      215.30     13.46 o 
   2   5   6      234.76      302.76     16.91 o 
   3   5   6      553.48      556.26     34.12 o 
   4   5   6      188.09      233.86     23.14 o 
   5   5   6       25.10        4.39     16.30 o 
   6   5   6        1.24      -15.81     17.68 o 
   7   5   6      126.21      152.67     24.43 o 
 -12   6   6       13.92       17.55     12.74 o 
 -11   6   6      103.73      102.89     14.02 o 
 -10   6   6        9.04        6.74     10.72 o 
  -9   6   6      281.67      287.71     21.73 o 
  -8   6   6       24.52       25.31      9.79 o 
  -7   6   6       14.33        5.41      8.63 o 
  -6   6   6        4.73        2.10      7.83 o 
  -5   6   6       26.96       23.16      8.11 o 
  -4   6   6      226.98      264.37     14.70 o 
  -3   6   6       66.03       95.11      9.64 o 
  -2   6   6        2.30       -0.32      7.56 o 
  -1   6   6       89.59      138.04     11.09 o 
   0   6   6        6.84       10.65      8.36 o 
   1   6   6       13.10       24.54      9.01 o 
   2   6   6        0.09        2.09      9.13 o 
   3   6   6       60.16       33.55     16.47 o 
   4   6   6      164.55      177.74     22.51 o 
   5   6   6       90.55      149.80     22.94 o 
   6   6   6        9.44       10.48     30.65 o 
 -12   7   6        7.35       13.19     13.36 o 
 -11   7   6        3.69       11.23     12.23 o 
 -10   7   6       63.01       96.82     26.80 o 
  -9   7   6       33.55       56.11     11.67 o 
  -8   7   6      175.96      182.36     14.77 o 
  -7   7   6      152.20      146.17     16.19 o 
  -6   7   6      108.87       83.28     13.31 o 
  -5   7   6      173.00      180.18     17.37 o 
  -4   7   6      112.49      145.62     17.83 o 
  -3   7   6       27.79       18.39     10.06 o 
  -2   7   6       67.10       42.45      9.42 o 
  -1   7   6       12.46        0.57      8.92 o 
   0   7   6      661.17      697.00     29.97 o 
   1   7   6      550.22      594.65     27.11 o 
   2   7   6        1.43        9.70     16.44 o 
   3   7   6       76.09       50.19     18.77 o 
   4   7   6      169.07      202.41     24.82 o 
   5   7   6      201.50      238.59     34.12 o 
 -12   8   6       11.24       17.58     13.94 o 
 -11   8   6       66.27       56.69     16.99 o 
 -10   8   6      261.76      280.21     59.89 o 
  -9   8   6      163.25      147.61     18.89 o 
  -8   8   6        6.42      -14.18     15.27 o 
  -7   8   6       16.32       17.85     12.73 o 
  -6   8   6        6.64       -0.39     11.73 o 
  -5   8   6      456.81      458.72     27.58 o 
  -4   8   6       79.66       38.48      9.84 o 
  -3   8   6       74.79       43.91     10.32 o 
  -2   8   6        7.73       26.71      9.98 o 
  -1   8   6      339.80      362.51     20.14 o 
   0   8   6       53.37       55.80     11.53 o 
   1   8   6      351.44      344.67     28.81 o 
   2   8   6        6.97       21.89     21.01 o 
   3   8   6      122.22      101.19     41.80 o 
   4   8   6      110.65      102.89     23.35 o 
 -11   9   6       39.15       34.27     17.42 o 
 -10   9   6       28.21        5.98     54.80 o 
  -9   9   6        6.56       -0.34     13.98 o 
  -8   9   6       35.62       36.65     27.94 o 
  -7   9   6        3.05       -3.66     13.23 o 
  -6   9   6       11.65        2.59     13.32 o 
  -5   9   6        1.38       -1.63     12.39 o 
  -4   9   6       68.17       84.37     14.98 o 
  -3   9   6        1.17       -0.79     10.21 o 
  -2   9   6       10.53        6.49     10.81 o 
  -1   9   6      148.45      166.81     15.35 o 
   0   9   6       16.73       34.24     12.46 o 
   1   9   6       50.00       71.53     27.83 o 
   2   9   6       60.75       47.75     21.05 o 
 -10  10   6        0.99        4.68     15.71 o 
  -9  10   6       83.91      105.61     19.00 o 
  -8  10   6        4.71      -18.77     23.61 o 
  -7  10   6       15.88       28.43     14.90 o 
  -6  10   6       81.13       84.58     16.46 o 
  -5  10   6      116.42      124.18     43.86 o 
  -4  10   6       27.25       11.30     17.44 o 
  -3  10   6      268.00      195.07     36.93 o 
  -2  10   6        9.86        5.78     12.15 o 
  -1  10   6      483.55      501.41     26.17 o 
   0  10   6      204.41      169.34     30.97 o 
   1  10   6       80.96      169.25     24.71 o 
  -8  11   6        1.02       12.39     16.43 o 
  -7  11   6        7.55      -14.93     14.93 o 
  -6  11   6        0.02       -5.39     14.49 o 
  -5  11   6       46.73       36.27     21.23 o 
  -4  11   6       48.66       24.42     15.59 o 
  -3  11   6        0.04       13.82     15.62 o 
  -2  11   6       82.22      103.75     18.86 o 
   0 -13   7      134.63      205.91     21.32 o 
   1 -13   7      124.88      154.14     17.88 o 
   2 -13   7       32.48       40.85     17.68 o 
   3 -13   7      222.91      274.12     25.64 o 
   4 -13   7      154.28      172.09     22.20 o 
   5 -13   7      272.10      318.88     27.57 o 
   6 -13   7        6.40      -17.65     41.91 o 
   7 -13   7       89.71       75.61     19.82 o 
  -3 -12   7       54.52       73.97     32.27 o 
  -2 -12   7        0.03      -13.79     21.31 o 
  -1 -12   7      104.40      106.84     16.77 o 
   0 -12   7       98.41      114.88     44.51 o 
   1 -12   7        0.45        5.14     12.59 o 
   2 -12   7        8.73        6.57     12.27 o 
   3 -12   7      134.34      183.46     25.02 o 
   4 -12   7      132.44      185.23     24.80 o 
   5 -12   7       92.83      104.51     18.74 o 
   6 -12   7       86.35       80.71     18.06 o 
   7 -12   7       37.92       22.49     17.18 o 
   8 -12   7       83.99       86.72     19.93 o 
  -4 -11   7      117.96       95.94     23.07 o 
  -3 -11   7      117.38       97.01     22.76 o 
  -2 -11   7      135.58      169.88     18.01 o 
  -1 -11   7        6.75        3.20     12.46 o 
   0 -11   7      223.68      256.64     30.49 o 
   1 -11   7      442.96      426.03     35.58 o 
   2 -11   7      189.43      203.53     15.84 o 
   3 -11   7      110.51      112.17     13.58 o 
   4 -11   7       50.16       42.65     15.81 o 
   5 -11   7      361.96      421.71     30.00 o 
   6 -11   7       39.87       35.43     15.95 o 
   7 -11   7       93.86       74.01     45.49 o 
   8 -11   7       12.98        7.87     16.69 o 
   9 -11   7       70.69       98.67     19.91 o 
  -6 -10   7        1.31        2.13     19.14 o 
  -5 -10   7      298.39      294.39     32.17 o 
  -4 -10   7       73.85      117.85     21.34 o 
  -3 -10   7      177.82      247.38     32.42 o 
  -2 -10   7      196.24      187.87     18.31 o 
  -1 -10   7      221.34      257.02     39.03 o 
   0 -10   7     1171.96     1181.85     56.97 o 
   1 -10   7       43.48       59.08     11.51 o 
   2 -10   7        1.67       -9.41      9.41 o 
   3 -10   7      695.85      645.95     29.27 o 
   4 -10   7      109.08      116.25     12.75 o 
   5 -10   7      323.34      351.74     45.70 o 
   6 -10   7        0.29        2.72     13.71 o 
   7 -10   7       69.44       46.66     16.55 o 
   8 -10   7      855.58      864.69     60.22 o 
   9 -10   7       96.28      136.60     25.78 o 
  10 -10   7        6.47       24.98     17.11 o 
  -7  -9   7        4.16      -24.04     24.04 o 
  -6  -9   7       45.37       49.64     24.26 o 
  -5  -9   7      163.14      158.90     27.83 o 
  -4  -9   7       73.00       88.55     18.99 o 
  -3  -9   7       14.30        4.39     11.25 o 
  -2  -9   7        6.48       12.27     11.07 o 
  -1  -9   7       57.30       56.08     12.01 o 
   0  -9   7      884.28      862.77     36.18 o 
   1  -9   7        5.25       12.85      9.45 o 
   2  -9   7        3.43       10.56      9.51 o 
   3  -9   7      125.89      141.42     14.76 o 
   4  -9   7      122.30      124.68     12.69 o 
   5  -9   7      601.15      528.73     31.28 o 
   6  -9   7       13.85       18.11     14.00 o 
   7  -9   7      118.95      163.10     23.39 o 
   8  -9   7     1417.67     1385.58     73.37 o 
   9  -9   7      434.54      418.05     26.70 o 
  10  -9   7       50.45       50.81     14.69 o 
  11  -9   7      138.57      126.66     17.45 o 
  -8  -8   7      113.38       89.44     27.62 o 
  -7  -8   7       12.86       16.79     17.38 o 
  -6  -8   7        8.44      -10.72     21.66 o 
  -5  -8   7      112.77       80.56     16.86 o 
  -4  -8   7      110.01       99.61     15.83 o 
  -3  -8   7      906.65      869.94     36.42 o 
  -2  -8   7       16.83       26.92     10.10 o 
  -1  -8   7      641.69      596.23     26.72 o 
   0  -8   7     2244.68     2095.71     86.75 o 
   1  -8   7      439.95      427.57     20.57 o 
   2  -8   7       17.49        1.67      8.54 o 
   3  -8   7       42.09       39.82     10.92 o 
   4  -8   7      126.50      142.35     15.92 o 
   5  -8   7      426.61      400.51     20.57 o 
   6  -8   7      766.45      650.78     36.61 o 
   7  -8   7       64.03       73.21     16.95 o 
   8  -8   7     1498.39     1454.66     61.76 o 
   9  -8   7       70.36       56.37     13.28 o 
  10  -8   7        3.10       -8.04     13.37 o 
  11  -8   7       38.53       72.52     21.47 o 
  -9  -7   7       42.47       50.17     19.22 o 
  -8  -7   7      145.55      151.87     20.98 o 
  -7  -7   7       43.05       53.02     16.92 o 
  -6  -7   7        0.58        3.57     14.77 o 
  -5  -7   7       26.04       40.99     15.19 o 
  -4  -7   7      505.94      533.64     29.83 o 
  -3  -7   7      540.00      488.93     27.94 o 
  -2  -7   7      127.77      114.73     16.20 o 
  -1  -7   7      653.38      619.72     26.88 o 
   0  -7   7     1675.94     1419.36     53.71 o 
   1  -7   7      634.23      572.40     25.32 o 
   2  -7   7       37.40       24.96     14.39 o 
   3  -7   7      429.47      423.11     23.86 o 
   4  -7   7       81.25       84.53      8.52 o 
   5  -7   7      257.51      224.74     12.43 o 
   6  -7   7      497.57      487.13     20.10 o 
   7  -7   7       81.87      112.95     12.75 o 
   8  -7   7      138.36      192.73     15.65 o 
   9  -7   7       17.11       13.24     12.64 o 
  10  -7   7       50.39       32.14     13.67 o 
  11  -7   7       51.38       51.92     23.39 o 
  -9  -6   7      182.61      183.13     29.57 o 
  -8  -6   7      243.11      330.46     71.80 o 
  -7  -6   7        0.08      -10.35     14.38 o 
  -6  -6   7       82.93       71.37     30.11 o 
  -5  -6   7        3.22        7.98      8.22 o 
  -4  -6   7      337.89      351.66     18.50 o 
  -3  -6   7      145.01      171.55     12.50 o 
  -2  -6   7       93.87       64.05      9.44 o 
  -1  -6   7       55.82       48.32     12.77 o 
   0  -6   7     1789.28     1860.62     84.64 o 
   1  -6   7       20.70       22.78      8.05 o 
   2  -6   7       92.93      129.41     10.63 o 
   3  -6   7        1.77        5.43      6.23 o 
   4  -6   7      172.75      158.50     10.12 o 
   5  -6   7     1037.10     1011.25     34.97 o 
   6  -6   7        8.28        4.66      8.15 o 
   7  -6   7      168.93      192.38     18.51 o 
   8  -6   7      128.76      129.17     13.82 o 
   9  -6   7       24.51       14.99     11.63 o 
  10  -6   7        5.96        8.74     21.55 o 
  11  -6   7       55.68       38.40     20.22 o 
 -10  -5   7       49.80       38.42     18.44 o 
  -9  -5   7        5.39      -10.40     16.39 o 
  -8  -5   7       90.94      126.09     31.30 o 
  -7  -5   7        6.05        5.85     13.94 o 
  -6  -5   7     1090.45     1036.84     62.14 o 
  -5  -5   7      718.19      711.43     29.41 o 
  -4  -5   7       59.14       50.72      8.97 o 
  -3  -5   7      100.29      108.23     15.66 o 
  -2  -5   7      122.67      143.71     19.37 o 
  -1  -5   7       12.19       16.87      7.43 o 
   0  -5   7      568.43      458.71     20.43 o 
   1  -5   7       39.09       39.74      7.56 o 
   2  -5   7      692.12      760.17     26.32 o 
   3  -5   7       92.11       54.07      6.97 o 
   4  -5   7     1933.59     1916.83     62.52 o 
   5  -5   7     1110.66     1167.14     39.48 o 
   6  -5   7       65.10       57.89      8.65 o 
   7  -5   7       33.70       30.79      8.48 o 
   8  -5   7       93.01       74.81     11.94 o 
   9  -5   7       49.37       49.37     14.71 o 
  10  -5   7       34.46       12.28     17.98 o 
  11  -5   7       63.79       52.47     25.02 o 
 -11  -4   7       35.04       29.50     22.74 o 
 -10  -4   7       84.62       77.27     19.12 o 
  -9  -4   7        3.38        6.25     16.03 o 
  -8  -4   7      575.68      655.42     52.59 o 
  -7  -4   7      164.33      159.37     18.52 o 
  -6  -4   7       66.60       62.09      8.44 o 
  -5  -4   7      677.63      645.43     23.15 o 
  -4  -4   7       28.54       24.22      5.94 o 
  -3  -4   7     1374.70     1281.41     42.75 o 
  -2  -4   7      346.12      264.30     14.08 o 
  -1  -4   7       45.07       28.55      7.32 o 
   0  -4   7      146.80      201.13     11.75 o 
   1  -4   7      596.16      591.91     21.18 o 
   2  -4   7      896.40      931.70     31.71 o 
   3  -4   7     2024.70     2242.52     72.33 o 
   4  -4   7     1092.08     1121.77     37.91 o 
   5  -4   7      591.25      583.51     22.13 o 
   6  -4   7       36.93       43.74      8.34 o 
   7  -4   7      206.82      174.03     11.85 o 
   8  -4   7      439.27      454.29     19.55 o 
   9  -4   7      119.67      110.55     14.45 o 
  10  -4   7        2.62        2.44     18.84 o 
  11  -4   7       38.54       39.27     20.06 o 
 -11  -3   7       47.79       58.20     15.93 o 
 -10  -3   7      104.33      107.33     15.84 o 
  -9  -3   7       58.98       85.59     20.79 o 
  -8  -3   7        2.02       -1.50     11.14 o 
  -7  -3   7       13.74        9.21      6.78 o 
  -6  -3   7        7.09       -0.49      5.92 o 
  -5  -3   7     1021.54     1067.42     38.24 o 
  -4  -3   7      203.68      225.56     10.81 o 
  -3  -3   7      297.02      291.25     12.24 o 
  -2  -3   7     1549.67     1466.39     41.93 o 
  -1  -3   7      296.28      344.71     15.38 o 
   0  -3   7     2501.94     2676.15     85.24 o 
   1  -3   7       51.21       67.69      6.52 o 
   2  -3   7      333.13      400.55     15.83 o 
   3  -3   7     1700.84     1844.02     59.67 o 
   4  -3   7      246.94      289.93     14.98 o 
   5  -3   7      315.97      357.95     16.04 o 
   6  -3   7      223.35      242.77     12.89 o 
   7  -3   7      486.83      457.50     19.42 o 
   8  -3   7      361.39      387.34     22.24 o 
   9  -3   7      338.77      337.58     21.57 o 
  10  -3   7      221.50      226.19     19.26 o 
  11  -3   7      177.21      195.57     24.66 o 
 -12  -2   7        7.06        2.86     15.22 o 
 -11  -2   7       15.79       26.19     14.35 o 
 -10  -2   7      192.18      182.89     16.92 o 
  -9  -2   7       72.97       82.27     13.03 o 
  -8  -2   7      117.14      150.86     11.19 o 
  -7  -2   7        0.07       -6.21      6.21 o 
  -6  -2   7      289.47      280.53     13.00 o 
  -5  -2   7      177.69      205.34     10.50 o 
  -4  -2   7     1270.28     1173.52     38.94 o 
  -3  -2   7      379.34      292.18     12.25 o 
  -2  -2   7     1061.58     1065.38     35.41 o 
  -1  -2   7      256.57      156.45      8.00 o 
   0  -2   7     1564.76     1480.13     48.33 o 
   1  -2   7     1785.65     2040.01     65.88 o 
   2  -2   7      136.14      176.08      9.35 o 
   3  -2   7     2310.15     2441.32     78.59 o 
   4  -2   7      480.66      434.36     17.23 o 
   5  -2   7      644.27      630.40     23.17 o 
   6  -2   7        0.12       -7.22      7.22 o 
   7  -2   7        0.26       -5.93      8.17 o 
   8  -2   7      927.92      879.66     39.18 o 
   9  -2   7      204.96      208.16     18.14 o 
  10  -2   7       18.27       20.86     15.13 o 
  11  -2   7       48.71       39.62     20.84 o 
 -12  -1   7       51.27       29.36     15.46 o 
 -11  -1   7       85.64       74.05     15.23 o 
 -10  -1   7       97.61       85.14     14.38 o 
  -9  -1   7       77.21       56.07     12.21 o 
  -8  -1   7        0.70       -0.66      6.99 o 
  -7  -1   7        0.35        2.00      8.50 o 
  -6  -1   7        9.34       -4.78      6.05 o 
  -5  -1   7      619.99      685.79     24.26 o 
  -4  -1   7      251.90      280.30     12.33 o 
  -3  -1   7       76.29       75.96      6.88 o 
  -2  -1   7      735.07      758.46     25.92 o 
  -1  -1   7      780.13      785.25     26.59 o 
   0  -1   7     1533.40     1572.60     57.52 o 
   1  -1   7       39.91       30.46      5.21 o 
   2  -1   7        4.50       -3.33      4.99 o 
   3  -1   7      259.63      264.70     11.90 o 
   4  -1   7      924.97      879.20     30.32 o 
   5  -1   7      397.96      377.21     15.84 o 
   6  -1   7       18.57       13.78      7.12 o 
   7  -1   7       14.27      -10.86     10.86 o 
   8  -1   7      439.60      458.43     25.12 o 
   9  -1   7      221.28      264.85     20.49 o 
  10  -1   7       83.20       63.64     16.71 o 
 -12   0   7        8.31       15.53     18.59 o 
 -11   0   7       22.01       11.62     14.63 o 
 -10   0   7      151.18      144.75     30.65 o 
  -9   0   7       21.89        7.68      7.83 o 
  -8   0   7        3.08       -2.16      7.16 o 
  -7   0   7        1.59        2.54      6.51 o 
  -6   0   7        3.30       11.90      6.52 o 
  -5   0   7        1.23       -1.05      5.57 o 
  -4   0   7      910.55      977.51     32.89 o 
  -3   0   7       81.56       90.64      6.60 o 
  -2   0   7        4.49       17.68      5.70 o 
  -1   0   7      241.87      323.13     14.86 o 
   0   0   7     2287.71     2620.65     94.76 o 
   1   0   7      824.86      812.25     31.54 o 
   2   0   7       11.13        7.79      5.53 o 
   3   0   7      172.44      205.11     12.16 o 
   4   0   7       15.00        5.35      5.92 o 
   5   0   7      486.09      488.73     19.26 o 
   6   0   7       15.15        5.53     10.20 o 
   7   0   7        8.61       23.35     11.85 o 
   8   0   7      608.62      702.56     37.04 o 
   9   0   7      244.52      208.80     19.36 o 
  10   0   7       19.60        8.50     16.19 o 
 -12   1   7        2.01       -0.83     32.06 o 
 -11   1   7       45.88       49.03     18.99 o 
 -10   1   7      102.70      120.46     16.31 o 
  -9   1   7       62.59       54.16      8.88 o 
  -8   1   7      253.93      268.31     13.89 o 
  -7   1   7        3.63        4.82      8.13 o 
  -6   1   7       73.39       83.34      7.74 o 
  -5   1   7      475.31      510.79     19.11 o 
  -4   1   7        6.34       -1.80      5.10 o 
  -3   1   7      201.82      255.06     13.06 o 
  -2   1   7      162.09      165.28     10.88 o 
  -1   1   7     1676.70     1992.19     72.80 o 
   0   1   7      420.37      488.33     20.69 o 
   1   1   7       57.98       52.55     11.11 o 
   2   1   7        8.74        8.95      6.25 o 
   3   1   7      190.75      226.61     11.60 o 
   4   1   7      181.55      185.76     10.53 o 
   5   1   7      189.88      204.94     14.98 o 
   6   1   7       13.07        9.19     11.00 o 
   7   1   7      149.90      178.46     16.35 o 
   8   1   7      111.53      149.36     16.83 o 
   9   1   7        3.63       23.64     19.14 o 
 -13   2   7       35.88       -3.00     28.48 o 
 -12   2   7       27.53      -13.25     25.13 o 
 -11   2   7       23.85       31.76     18.45 o 
 -10   2   7       57.52       43.89     10.84 o 
  -9   2   7      118.82      139.85     14.13 o 
  -8   2   7      151.76      171.23     11.21 o 
  -7   2   7       37.67       50.39      7.76 o 
  -6   2   7        0.02       -4.33      6.06 o 
  -5   2   7      686.60      750.30     26.29 o 
  -4   2   7      726.63      815.49     28.07 o 
  -3   2   7       19.07       11.26      9.19 o 
  -2   2   7        4.07        4.78      5.91 o 
  -1   2   7      625.00      692.11     27.69 o 
   0   2   7      265.12      275.87     14.05 o 
   1   2   7      138.44      151.68     10.41 o 
   2   2   7      325.53      346.48     16.90 o 
   3   2   7       60.23       66.75      7.16 o 
   4   2   7      614.49      592.80     22.12 o 
   5   2   7       54.71       25.53     13.98 o 
   6   2   7        8.82        6.68     14.92 o 
   7   2   7       57.67       86.84     18.30 o 
   8   2   7      145.26      107.78     20.36 o 
   9   2   7       40.89       39.73     19.87 o 
 -13   3   7       27.76       -6.26     21.39 o 
 -12   3   7        5.16       -1.18     19.75 o 
 -11   3   7        3.98      -10.13     10.13 o 
 -10   3   7        1.13       -0.15      9.51 o 
  -9   3   7        3.64       -5.95      8.92 o 
  -8   3   7      510.45      495.33     23.26 o 
  -7   3   7      106.17      136.27     11.11 o 
  -6   3   7       54.12       87.55      8.16 o 
  -5   3   7      566.20      578.41     21.30 o 
  -4   3   7      429.90      441.49     19.68 o 
  -3   3   7      388.71      491.85     21.07 o 
  -2   3   7      226.35      296.50     15.18 o 
  -1   3   7      215.34      226.05     12.78 o 
   0   3   7      807.51      884.65     34.88 o 
   1   3   7      746.25      711.95     29.00 o 
   2   3   7      165.43      181.02     17.17 o 
   3   3   7      256.50      247.34     20.17 o 
   4   3   7       12.92       14.54     13.38 o 
   5   3   7      122.51      173.54     33.68 o 
   6   3   7       29.16        6.97     17.44 o 
   7   3   7      335.03      400.57     35.52 o 
   8   3   7       65.89       61.86     20.34 o 
 -13   4   7      117.40      132.17     26.61 o 
 -12   4   7       13.74       10.68     12.20 o 
 -11   4   7       69.01      103.66     19.63 o 
 -10   4   7        3.03       -0.23     10.07 o 
  -9   4   7       42.56       19.53      9.84 o 
  -8   4   7      419.25      406.58     38.03 o 
  -7   4   7       18.03       16.86      7.25 o 
  -6   4   7      322.33      325.63     14.54 o 
  -5   4   7       89.15       83.71      7.60 o 
  -4   4   7        0.51       -6.82      6.82 o 
  -3   4   7       13.38       21.52     10.96 o 
  -2   4   7      117.85      121.62     10.22 o 
  -1   4   7       18.34       36.07      7.80 o 
   0   4   7       59.64       52.05      8.36 o 
   1   4   7       11.12       11.56      7.71 o 
   2   4   7       11.95       -1.99     10.61 o 
   3   4   7      231.61      245.07     20.40 o 
   4   4   7      201.55      217.92     28.48 o 
   5   4   7      355.58      382.33     29.38 o 
   6   4   7       52.03       35.41     17.84 o 
   7   4   7        2.90       18.00     22.64 o 
 -12   5   7        6.55       -0.81     15.48 o 
 -11   5   7       17.99       13.21     11.60 o 
 -10   5   7        1.21        6.23     10.60 o 
  -9   5   7        2.24        9.91      9.73 o 
  -8   5   7        0.64        1.00      9.22 o 
  -7   5   7      803.93      849.31     41.26 o 
  -6   5   7      107.66      103.70     10.57 o 
  -5   5   7      544.09      486.26     22.02 o 
  -4   5   7       81.99       72.73      9.20 o 
  -3   5   7       94.30       88.80     12.46 o 
  -2   5   7       11.68       30.26      8.08 o 
  -1   5   7        0.78        6.77      7.79 o 
   0   5   7      118.23       89.41     11.17 o 
   1   5   7      126.87      135.00     11.67 o 
   2   5   7        0.99       -0.24      8.68 o 
   3   5   7      341.00      329.78     28.81 o 
   4   5   7      271.01      299.71     25.75 o 
   5   5   7      197.33      261.76     26.06 o 
   6   5   7       15.10       15.73     19.10 o 
 -12   6   7        7.24      -12.61     12.61 o 
 -11   6   7        3.64       24.53     12.20 o 
 -10   6   7        5.30       21.33     16.62 o 
  -9   6   7      251.96      261.04     22.51 o 
  -8   6   7       61.86       29.36     12.32 o 
  -7   6   7      211.67      197.09     17.77 o 
  -6   6   7      225.20      249.16     18.63 o 
  -5   6   7      116.42      105.29     10.73 o 
  -4   6   7        9.22        3.43      8.18 o 
  -3   6   7       22.58        0.61      8.09 o 
  -2   6   7        2.15       -7.79      7.79 o 
  -1   6   7      256.03      256.89     15.40 o 
   0   6   7      179.29      188.13     13.60 o 
   1   6   7       16.97       -1.92      9.04 o 
   2   6   7       10.01       -7.43     15.24 o 
   3   6   7      201.37      195.55     22.33 o 
   4   6   7      198.19      280.41     26.98 o 
   5   6   7      104.81      224.32     26.13 o 
 -12   7   7       12.29       39.06     16.75 o 
 -11   7   7       29.90       32.91     16.21 o 
 -10   7   7       44.90       13.02     14.59 o 
  -9   7   7       76.01      113.03     19.93 o 
  -8   7   7        9.49        3.12     13.54 o 
  -7   7   7       74.01       90.18     14.63 o 
  -6   7   7      299.91      329.85     37.15 o 
  -5   7   7       38.77       35.09      9.22 o 
  -4   7   7      245.70      255.32     18.98 o 
  -3   7   7        6.14       -2.75      8.34 o 
  -2   7   7       64.46       66.62     10.36 o 
  -1   7   7        1.17        1.35     12.37 o 
   0   7   7       18.60       30.42     10.24 o 
   1   7   7       60.43       67.64     11.64 o 
   2   7   7       12.70       38.61     18.24 o 
   3   7   7      111.38       97.53     20.81 o 
   4   7   7      126.96      174.98     39.86 o 
 -11   8   7       87.75       30.85     28.70 o 
 -10   8   7       26.37       76.41     17.07 o 
  -9   8   7      136.33      134.29     29.13 o 
  -8   8   7       70.81       57.65     19.60 o 
  -7   8   7       15.55      -12.34     12.34 o 
  -6   8   7       73.12       73.59     14.35 o 
  -5   8   7      218.37      205.44     18.74 o 
  -4   8   7      199.07      200.48     18.71 o 
  -3   8   7       51.12        4.02      9.67 o 
  -2   8   7        7.27       -2.48      9.85 o 
  -1   8   7      185.94      181.26     15.01 o 
   0   8   7      423.15      392.46     21.98 o 
   1   8   7      153.47      221.15     25.24 o 
   2   8   7       27.66       21.49     19.36 o 
   3   8   7        0.13      -10.81     19.81 o 
 -10   9   7       51.41       65.36     17.44 o 
  -9   9   7        1.35       -1.08     14.90 o 
  -8   9   7        4.23      -10.25     13.56 o 
  -7   9   7        2.01      -13.04     16.46 o 
  -6   9   7       21.52       13.33     17.87 o 
  -5   9   7       74.10       40.52     14.29 o 
  -4   9   7      112.27       90.64     25.88 o 
  -3   9   7       32.61       14.40     11.20 o 
  -2   9   7      117.39       86.57     12.85 o 
  -1   9   7       19.33       -3.39     11.77 o 
   0   9   7      101.18      105.93     21.64 o 
   1   9   7       92.70      162.79     24.62 o 
  -9  10   7        2.35       -6.24     28.48 o 
  -8  10   7       67.79       17.09     15.35 o 
  -7  10   7       37.85       41.12     26.53 o 
  -6  10   7       68.16       23.51     14.86 o 
  -5  10   7       17.51        2.46     14.33 o 
  -4  10   7       23.54       -1.69     14.62 o 
  -3  10   7       34.72       44.97     25.88 o 
  -2  10   7      226.53      274.31     19.50 o 
  -1  10   7        4.60        1.32     13.23 o 
   0 -13   8       88.20       90.77     23.95 o 
   1 -13   8       15.55       18.45     14.90 o 
   2 -13   8       25.77       19.84     18.59 o 
   3 -13   8      259.91      266.93     25.63 o 
   4 -13   8      165.39      201.84     69.86 o 
   5 -13   8      189.57      256.96     25.56 o 
   6 -13   8        3.65       11.27     18.10 o 
  -2 -12   8        7.20        4.03     20.33 o 
  -1 -12   8       23.99       12.89     14.68 o 
   0 -12   8      570.36      672.39     56.17 o 
   1 -12   8        4.88        9.09     13.37 o 
   2 -12   8        0.37       11.57     12.80 o 
   3 -12   8      164.87      181.45     21.24 o 
   4 -12   8      128.53      157.52     21.15 o 
   5 -12   8      328.94      328.24     26.68 o 
   6 -12   8       84.32      117.32     19.67 o 
   7 -12   8       21.16       16.04     17.90 o 
   8 -12   8      101.36       77.28     20.63 o 
  -4 -11   8      140.58      161.43     27.62 o 
  -3 -11   8       87.23       98.54     22.43 o 
  -2 -11   8       15.92      -10.97     13.55 o 
  -1 -11   8      117.32      100.88     15.21 o 
   0 -11   8      211.03      188.77     17.11 o 
   1 -11   8      102.53      104.00     14.75 o 
   2 -11   8       40.46       56.77     12.82 o 
   3 -11   8      260.56      213.22     22.45 o 
   4 -11   8      733.75      756.60     41.94 o 
   5 -11   8       75.71       86.49     17.34 o 
   6 -11   8      202.13      188.55     21.41 o 
   7 -11   8       80.71       68.52     18.09 o 
   8 -11   8      128.96      102.55     19.59 o 
   9 -11   8       34.61       31.10     18.73 o 
  -5 -10   8      233.17      220.80     26.32 o 
  -4 -10   8      147.86      195.91     65.63 o 
  -3 -10   8      115.77      142.81     26.53 o 
  -2 -10   8       14.12       -4.78     13.17 o 
  -1 -10   8      281.82      315.29     34.89 o 
   0 -10   8      448.62      507.97     28.33 o 
   1 -10   8      152.01      163.27     16.73 o 
   2 -10   8      612.38      625.22     28.93 o 
   3 -10   8       21.69       29.44     11.17 o 
   4 -10   8      462.43      460.08     24.87 o 
   5 -10   8       99.74       90.53     16.63 o 
   6 -10   8       34.96        8.96     15.19 o 
   7 -10   8       11.05      -14.83     14.83 o 
   8 -10   8      485.83      538.70     43.54 o 
   9 -10   8      147.74      152.61     20.92 o 
  10 -10   8        0.24      -17.17     17.17 o 
  -7  -9   8       92.42       89.88     21.67 o 
  -6  -9   8       14.23       -8.42     18.74 o 
  -5  -9   8      124.75      135.32     38.77 o 
  -4  -9   8      227.10      265.58     42.56 o 
  -3  -9   8      275.84      292.23     24.65 o 
  -2  -9   8      294.26      328.92     35.51 o 
  -1  -9   8       47.83       41.26     11.63 o 
   0  -9   8      524.83      551.79     38.31 o 
   1  -9   8      489.24      499.24     24.39 o 
   2  -9   8      849.56      775.15     33.49 o 
   3  -9   8       72.28       65.80     11.15 o 
   4  -9   8       12.31       15.87     10.33 o 
   5  -9   8      807.30      797.26     41.98 o 
   6  -9   8      100.36      115.66     27.73 o 
   7  -9   8       39.45       39.97     16.15 o 
   8  -9   8      319.78      363.08     27.05 o 
   9  -9   8       64.42       41.15     17.75 o 
  10  -9   8        4.44        2.35     17.17 o 
  -8  -8   8      197.42      211.30     24.76 o 
  -7  -8   8       31.80       15.67     32.17 o 
  -6  -8   8       74.23       60.13     18.99 o 
  -5  -8   8      198.02      187.01     22.02 o 
  -4  -8   8        4.52       13.26     10.96 o 
  -3  -8   8      182.86      149.16     18.20 o 
  -2  -8   8       72.56       52.59     11.28 o 
  -1  -8   8       69.38       75.86     11.31 o 
   0  -8   8      352.34      345.80     19.63 o 
   1  -8   8       13.82        9.07     13.00 o 
   2  -8   8       58.63       77.27     26.38 o 
   3  -8   8      203.10      210.58     14.67 o 
   4  -8   8      429.46      456.16     22.81 o 
   5  -8   8      308.15      352.76     19.77 o 
   6  -8   8       61.31       41.02     19.49 o 
   7  -8   8       16.45        8.93     14.57 o 
   8  -8   8      537.89      520.67     26.37 o 
   9  -8   8       78.91       81.39     14.61 o 
  10  -8   8       72.92       66.61     15.30 o 
  -9  -7   8        1.14        3.27     19.03 o 
  -8  -7   8       89.23       88.75     20.28 o 
  -7  -7   8       71.84       91.30     19.21 o 
  -6  -7   8      237.75      224.15     51.34 o 
  -5  -7   8      353.52      417.34     26.92 o 
  -4  -7   8        5.61        0.25     15.05 o 
  -3  -7   8      217.49      213.15     15.12 o 
  -2  -7   8       82.00      105.50     12.08 o 
  -1  -7   8       17.73       26.26     10.99 o 
   0  -7   8      796.71      795.56     43.25 o 
   1  -7   8       77.50       71.83     10.30 o 
   2  -7   8       17.77       17.94      8.67 o 
   3  -7   8       42.68       63.90     10.05 o 
   4  -7   8        1.07        0.62      9.36 o 
   5  -7   8      232.92      297.30     15.73 o 
   6  -7   8       17.78       39.21     10.54 o 
   7  -7   8        4.06       19.45     11.24 o 
   8  -7   8      310.71      289.41     31.34 o 
   9  -7   8       20.07        6.14     12.72 o 
  10  -7   8       32.09       35.00     14.38 o 
  11  -7   8       46.74       47.73     42.02 o 
  -9  -6   8        3.50        1.94     18.10 o 
  -8  -6   8      277.67      291.21     53.39 o 
  -7  -6   8       45.61       44.81     16.75 o 
  -6  -6   8       11.83        6.51     14.40 o 
  -5  -6   8       95.15      115.03     32.42 o 
  -4  -6   8       12.10       -4.69      9.15 o 
  -3  -6   8      185.93      176.96     14.91 o 
  -2  -6   8       86.37       69.03     10.28 o 
  -1  -6   8      131.86      140.84     11.86 o 
   0  -6   8     3263.13     2883.85    105.59 o 
   1  -6   8      294.19      290.80     16.04 o 
   2  -6   8      482.83      471.03     21.77 o 
   3  -6   8      831.73      825.81     29.04 o 
   4  -6   8      313.88      302.68     14.54 o 
   5  -6   8      811.29      835.74     30.24 o 
   6  -6   8       84.00       78.72     10.05 o 
   7  -6   8      121.80      127.80     13.94 o 
   8  -6   8      372.99      384.63     23.96 o 
   9  -6   8       21.01       26.84     13.46 o 
  10  -6   8       11.43        8.17     33.47 o 
  11  -6   8       30.23       23.39     20.41 o 
 -10  -5   8       10.18        1.60     22.74 o 
  -9  -5   8       18.16       17.20     17.68 o 
  -8  -5   8       78.41       81.35     31.95 o 
  -7  -5   8       12.08       26.34     17.11 o 
  -6  -5   8      328.57      267.37     29.70 o 
  -5  -5   8       95.61       87.51     10.01 o 
  -4  -5   8      110.02      122.01     10.91 o 
  -3  -5   8       42.80       50.83     20.44 o 
  -2  -5   8        0.47        2.11      8.07 o 
  -1  -5   8      241.06      207.45     13.17 o 
   0  -5   8       72.67      103.20      9.99 o 
   1  -5   8       26.87       39.41      8.45 o 
   2  -5   8        0.44        2.80      5.95 o 
   3  -5   8      878.21      900.83     32.98 o 
   4  -5   8     1151.86     1141.70     38.92 o 
   5  -5   8      723.09      725.96     26.67 o 
   6  -5   8      192.62      189.11     12.36 o 
   7  -5   8      276.55      261.45     14.63 o 
   8  -5   8      497.64      497.32     21.40 o 
   9  -5   8       16.95       34.21     16.92 o 
  10  -5   8       47.82       24.10     17.69 o 
  11  -5   8       32.75       11.08     48.30 o 
 -11  -4   8       90.56      116.64     25.67 o 
 -10  -4   8       15.31        8.25     20.69 o 
  -9  -4   8       17.54        5.07     15.70 o 
  -8  -4   8       86.95       80.12     16.46 o 
  -7  -4   8        1.90       -6.94     11.18 o 
  -6  -4   8       34.13       24.14     12.99 o 
  -5  -4   8      634.96      630.83     23.14 o 
  -4  -4   8      279.74      267.45     12.49 o 
  -3  -4   8        1.78       16.04      8.73 o 
  -2  -4   8       36.27       23.69      7.99 o 
  -1  -4   8       11.52        7.18     10.05 o 
   0  -4   8      581.61      579.08     21.06 o 
   1  -4   8      319.19      391.35     15.89 o 
   2  -4   8       24.99       34.41      6.69 o 
   3  -4   8      414.72      409.62     16.95 o 
   4  -4   8     1491.45     1453.72     48.38 o 
   5  -4   8      819.47      827.54     29.65 o 
   6  -4   8      109.77      136.13     12.79 o 
   7  -4   8        5.21        5.76      8.82 o 
   8  -4   8      217.16      189.92     13.34 o 
   9  -4   8       18.49       23.42     13.04 o 
  10  -4   8      196.24      166.62     23.39 o 
 -11  -3   8       19.77       -6.49     32.38 o 
 -10  -3   8       39.25       15.60     28.27 o 
  -9  -3   8       37.52       20.50     12.73 o 
  -8  -3   8      304.02      329.53     21.99 o 
  -7  -3   8      235.61      254.67     13.14 o 
  -6  -3   8        6.42       -6.62      6.62 o 
  -5  -3   8      309.75      346.04     14.92 o 
  -4  -3   8      156.28      166.59      9.59 o 
  -3  -3   8       99.05      100.30     13.35 o 
  -2  -3   8      582.45      588.42     21.23 o 
  -1  -3   8      190.57      166.91     13.44 o 
   0  -3   8      352.51      329.30     13.88 o 
   1  -3   8      155.90      161.52      9.28 o 
   2  -3   8       91.88      106.85      8.26 o 
   3  -3   8     1605.34     1651.76     54.34 o 
   4  -3   8      943.06      893.97     31.23 o 
   5  -3   8     1390.82     1375.76     46.11 o 
   6  -3   8      213.87      211.99     12.61 o 
   7  -3   8       42.12       34.35      9.16 o 
   8  -3   8       73.06       79.91     13.82 o 
   9  -3   8       12.50        2.17     23.08 o 
  10  -3   8      271.54      248.28     24.87 o 
 -11  -2   8        4.03       18.31     14.75 o 
 -10  -2   8      159.27      189.31     18.43 o 
  -9  -2   8        2.70       -7.72     12.43 o 
  -8  -2   8      218.51      227.53     21.07 o 
  -7  -2   8        0.08       -3.56      7.44 o 
  -6  -2   8      100.94      122.36      9.47 o 
  -5  -2   8     1051.12     1107.26     37.22 o 
  -4  -2   8     2189.76     2119.66     68.43 o 
  -3  -2   8      103.74      109.24      7.75 o 
  -2  -2   8       45.93       42.42      6.03 o 
  -1  -2   8        7.64        2.48      4.97 o 
   0  -2   8      878.63      870.52     29.47 o 
   1  -2   8        0.44       -0.01      6.07 o 
   2  -2   8       63.01       69.20      7.12 o 
   3  -2   8      199.57      234.32     16.66 o 
   4  -2   8      500.80      495.33     19.54 o 
   5  -2   8       11.77       14.74      7.77 o 
   6  -2   8       99.52       88.83      9.30 o 
   7  -2   8       14.82       17.91     11.63 o 
   8  -2   8      208.08      221.09     18.16 o 
   9  -2   8      630.24      526.29     35.96 o 
  10  -2   8        3.13        8.64     15.17 o 
 -12  -1   8        0.69       -3.86     18.94 o 
 -11  -1   8        4.74        4.85     15.25 o 
 -10  -1   8       99.30      112.22     16.22 o 
  -9  -1   8       55.77       97.74     10.22 o 
  -8  -1   8       24.31       36.00      8.22 o 
  -7  -1   8       65.33       64.44      8.53 o 
  -6  -1   8        8.06        3.24      6.62 o 
  -5  -1   8      758.41      871.63     30.28 o 
  -4  -1   8      280.79      324.65     13.79 o 
  -3  -1   8      462.14      435.08     16.60 o 
  -2  -1   8       38.32       30.11      5.50 o 
  -1  -1   8      252.10      271.21     11.49 o 
   0  -1   8      932.95      998.42     38.12 o 
   1  -1   8      421.34      429.05     24.55 o 
   2  -1   8        9.90        5.53      5.75 o 
   3  -1   8      209.65      188.10     10.28 o 
   4  -1   8       21.33       27.56      6.98 o 
   5  -1   8       66.17      101.97     13.01 o 
   6  -1   8        3.50        7.74      7.62 o 
   7  -1   8       25.56       32.43     14.82 o 
   8  -1   8      564.83      532.86     28.12 o 
   9  -1   8      141.67      121.84     17.46 o 
  10  -1   8        1.69       -3.90     19.20 o 
 -12   0   8       76.33       46.59     21.22 o 
 -11   0   8        9.82        5.17     19.82 o 
 -10   0   8       11.48       -5.38     16.17 o 
  -9   0   8      203.24      200.19     17.38 o 
  -8   0   8        0.80       10.90      8.89 o 
  -7   0   8        0.06       -6.99      6.99 o 
  -6   0   8      167.77      185.34     10.84 o 
  -5   0   8      263.38      290.55     13.16 o 
  -4   0   8       56.67       45.83      6.45 o 
  -3   0   8     1602.07     1780.59     57.88 o 
  -2   0   8      106.22      140.29      9.82 o 
  -1   0   8      467.27      536.77     22.33 o 
   0   0   8     1014.34     1057.70     40.35 o 
   1   0   8       59.39       66.95      7.83 o 
   2   0   8      692.65      732.16     29.42 o 
   3   0   8      598.88      600.91     21.86 o 
   4   0   8       57.97       56.56      7.66 o 
   5   0   8      161.63      199.44     15.76 o 
   6   0   8      196.85      190.58     15.82 o 
   7   0   8       71.09       80.75     13.71 o 
   8   0   8      789.21      708.22     41.88 o 
   9   0   8      120.09       54.13     19.83 o 
 -12   1   8       73.74       25.75     29.89 o 
 -11   1   8       12.14       21.28     19.03 o 
 -10   1   8       94.39      105.33     11.32 o 
  -9   1   8       30.02       32.84      8.96 o 
  -8   1   8      143.52      145.43     24.70 o 
  -7   1   8      120.90      123.97      9.63 o 
  -6   1   8       14.81       11.05      6.76 o 
  -5   1   8      559.58      543.68     20.45 o 
  -4   1   8      322.22      341.70     14.17 o 
  -3   1   8      348.02      369.98     17.40 o 
  -2   1   8      221.19      249.44     19.33 o 
  -1   1   8      206.28      186.96     11.38 o 
   0   1   8      970.58     1092.68     42.09 o 
   1   1   8      949.14     1001.37     38.74 o 
   2   1   8        6.52        2.82      8.88 o 
   3   1   8      683.35      748.36     30.48 o 
   4   1   8       98.03       93.59      9.83 o 
   5   1   8      132.77      156.55     18.15 o 
   6   1   8        0.88        0.99     14.44 o 
   7   1   8      222.04      240.33     23.05 o 
   8   1   8      322.47      297.02     27.08 o 
   9   1   8        9.73       -3.88     19.29 o 
 -12   2   8        9.56       -5.97     25.02 o 
 -11   2   8      140.38      146.47     16.20 o 
 -10   2   8       53.77       68.87     13.58 o 
  -9   2   8      118.21       98.52     11.91 o 
  -8   2   8       43.71       54.67     13.82 o 
  -7   2   8       84.46       83.97     13.19 o 
  -6   2   8      186.57      172.44     13.07 o 
  -5   2   8      136.67      137.40      9.56 o 
  -4   2   8        5.51        5.99      6.78 o 
  -3   2   8       14.14       25.55      7.66 o 
  -2   2   8        5.23        3.76      7.37 o 
  -1   2   8       51.07       49.30      7.85 o 
   0   2   8      468.07      468.55     20.80 o 
   1   2   8       85.39      102.47      9.60 o 
   2   2   8       75.24       95.91      9.55 o 
   3   2   8      232.84      270.76     20.63 o 
   4   2   8       62.43      110.62     10.75 o 
   5   2   8      751.17      776.74     43.54 o 
   6   2   8       55.86       56.90     17.29 o 
   7   2   8       12.44       34.39     17.84 o 
   8   2   8       43.51       29.76     18.96 o 
 -12   3   8       44.26       47.59     37.69 o 
 -11   3   8       16.67       14.29     11.00 o 
 -10   3   8       16.40       15.40     13.84 o 
  -9   3   8        9.68       19.09     14.51 o 
  -8   3   8       26.37       22.72      8.58 o 
  -7   3   8      708.26      779.06     28.27 o 
  -6   3   8        6.02        7.83      6.99 o 
  -5   3   8        4.12        6.11      8.57 o 
  -4   3   8      129.01      138.10     13.30 o 
  -3   3   8       79.37       68.78      8.90 o 
  -2   3   8       73.72       87.99      9.22 o 
  -1   3   8       24.08       45.07      8.11 o 
   0   3   8       58.02       46.62     10.30 o 
   1   3   8      660.78      729.85     30.18 o 
   2   3   8        3.19       -3.31      7.66 o 
   3   3   8      174.28      184.76     13.04 o 
   4   3   8      894.94      881.19     47.95 o 
   5   3   8      116.33      132.57     19.32 o 
   6   3   8        1.10       18.17     25.88 o 
   7   3   8       29.69       37.97     19.18 o 
 -12   4   8        3.76        1.01     13.61 o 
 -11   4   8       10.43       20.28     11.64 o 
 -10   4   8       10.59       20.97     10.67 o 
  -9   4   8      178.71      128.28     17.91 o 
  -8   4   8        7.04       16.83      9.46 o 
  -7   4   8       38.12       24.71      9.35 o 
  -6   4   8      635.80      668.87     28.32 o 
  -5   4   8      182.00      155.45     12.58 o 
  -4   4   8       85.74      113.19     18.87 o 
  -3   4   8       55.93       68.63     15.00 o 
  -2   4   8       69.83       91.61      9.87 o 
  -1   4   8     1541.20     1775.73     66.48 o 
   0   4   8      492.11      557.40     29.22 o 
   1   4   8       22.27       24.13     12.84 o 
   2   4   8       16.14        4.12      8.70 o 
   3   4   8       30.38       33.29     15.08 o 
   4   4   8      137.48      164.48     20.41 o 
   5   4   8        3.01        6.12     16.46 o 
   6   4   8        0.88       11.45     23.61 o 
   7   4   8       18.75       22.99     19.76 o 
 -12   5   8        0.33       -8.57     12.51 o 
 -11   5   8        1.84      -11.28     11.28 o 
 -10   5   8       13.16        5.04     13.13 o 
  -9   5   8       59.20       68.47     14.27 o 
  -8   5   8      134.91       86.69     14.35 o 
  -7   5   8      208.25      227.43     18.82 o 
  -6   5   8      154.43      187.23     16.56 o 
  -5   5   8       15.07        1.43      8.28 o 
  -4   5   8      369.67      345.39     38.31 o 
  -3   5   8       33.55       51.33      9.42 o 
  -2   5   8      231.69      208.93     13.54 o 
  -1   5   8       57.26       86.32     10.31 o 
   0   5   8       12.42       12.06      9.13 o 
   1   5   8      437.39      531.40     26.74 o 
   2   5   8      117.22      128.89     12.43 o 
   3   5   8       44.79       32.26     16.16 o 
   4   5   8      114.82      188.44     22.76 o 
   5   5   8      148.19      191.03     32.60 o 
   6   5   8        5.73        3.84     18.71 o 
 -12   6   8        0.68        2.81     15.52 o 
 -11   6   8       44.72       22.95     19.17 o 
 -10   6   8       17.19       16.31     14.22 o 
  -9   6   8       67.91       52.65     14.18 o 
  -8   6   8      272.22      205.37     19.08 o 
  -7   6   8       23.44        3.64     20.14 o 
  -6   6   8       60.94       32.20     12.14 o 
  -5   6   8      169.39      118.62     16.15 o 
  -4   6   8      126.29      112.57     11.35 o 
  -3   6   8      211.43      204.93     13.96 o 
  -2   6   8       32.39       52.96      9.83 o 
  -1   6   8      127.69      161.55     12.98 o 
   0   6   8      590.74      591.46     26.67 o 
   1   6   8        3.67       20.52     10.25 o 
   2   6   8        1.87       10.35     16.23 o 
   3   6   8      142.41      140.32     21.46 o 
   4   6   8      271.62      317.35     30.22 o 
   5   6   8       29.48       53.55     21.38 o 
 -11   7   8        6.59        4.88     41.16 o 
 -10   7   8       48.67       12.61     15.10 o 
  -9   7   8       29.72       38.48     14.94 o 
  -8   7   8        9.07        3.39     13.37 o 
  -7   7   8       15.39        0.16     12.21 o 
  -6   7   8        1.97        5.32     11.31 o 
  -5   7   8      158.74      118.34     20.81 o 
  -4   7   8       23.09       -4.29      8.83 o 
  -3   7   8       27.29       -1.21      9.16 o 
  -2   7   8       30.18        4.46      9.51 o 
  -1   7   8        0.74       -2.88      9.69 o 
   0   7   8        1.65       -4.10     10.02 o 
   1   7   8       13.15        5.86     17.37 o 
   2   7   8       13.36       18.50     18.03 o 
   3   7   8        0.33        2.46     19.14 o 
 -10   8   8        4.61       23.92     16.08 o 
  -9   8   8       18.35       22.12     15.27 o 
  -8   8   8       21.87       12.62     14.17 o 
  -7   8   8       63.46       52.79     24.26 o 
  -6   8   8       17.82        3.52     21.34 o 
  -5   8   8        8.17       -1.36     12.49 o 
  -4   8   8       27.01        4.54     11.23 o 
  -3   8   8       97.21       74.56     16.66 o 
  -2   8   8      141.24      175.15     15.18 o 
  -1   8   8        8.07        8.65     11.01 o 
   0   8   8       11.77       21.32     12.12 o 
   1   8   8        0.15       -0.52     18.57 o 
   2   8   8       20.97      -18.17     19.40 o 
  -9   9   8        6.25        1.53     14.82 o 
  -8   9   8       20.22        5.58     14.28 o 
  -7   9   8        0.57        4.50     13.81 o 
  -6   9   8        0.08       -1.83     13.49 o 
  -5   9   8       17.12        1.38     13.57 o 
  -4   9   8       20.38       -6.78     15.49 o 
  -3   9   8       48.32       52.98     14.58 o 
  -2   9   8        0.14       29.85     12.57 o 
  -1   9   8        6.37       -4.53     13.89 o 
   0   9   8        0.12      -11.18     19.09 o 
  -7  10   8       10.41        2.87     15.21 o 
  -6  10   8       12.78        6.00     15.35 o 
  -5  10   8        1.29        5.48     15.13 o 
  -4  10   8        1.89       -3.28     14.84 o 
  -3  10   8        1.65       -6.08     15.06 o 
   1 -13   9       18.96       19.80     15.32 o 
   2 -13   9        1.80        9.19     18.71 o 
   3 -13   9      119.52      138.91     46.25 o 
   4 -13   9      118.71      153.40     41.80 o 
   5 -13   9       60.55       30.34     25.23 o 
  -2 -12   9        0.22       -5.26     18.36 o 
  -1 -12   9       11.15      -14.61     14.61 o 
   0 -12   9      179.10      204.80     43.42 o 
   1 -12   9       67.81       82.86     15.18 o 
   2 -12   9        5.27       -9.68     12.73 o 
   3 -12   9      347.43      402.28     45.49 o 
   4 -12   9       37.73       23.05     18.04 o 
   5 -12   9      190.74      208.35     23.58 o 
   6 -12   9        3.28        3.03     17.83 o 
   7 -12   9        8.14       15.44     20.04 o 
  -4 -11   9      165.41      155.22     25.47 o 
  -3 -11   9      103.91      131.52     40.72 o 
  -2 -11   9       47.58       19.98     14.97 o 
  -1 -11   9       15.34        8.30     13.68 o 
   0 -11   9      275.35      329.90     21.52 o 
   1 -11   9       25.31        2.48     12.58 o 
   2 -11   9      232.65      269.37     19.09 o 
   3 -11   9      142.75      148.74     15.76 o 
   4 -11   9      293.67      351.03     27.69 o 
   5 -11   9      335.82      323.07     26.64 o 
   6 -11   9      343.78      376.68     29.09 o 
   7 -11   9        2.50       -7.55     17.64 o 
   8 -11   9       67.74       66.43     20.19 o 
  -5 -10   9       68.90       69.02     20.39 o 
  -4 -10   9       19.17       36.64     19.75 o 
  -3 -10   9       68.44       56.90     14.53 o 
  -2 -10   9       48.05       58.92     14.42 o 
  -1 -10   9        0.41        0.97     19.83 o 
   0 -10   9      131.11      131.61     18.81 o 
   1 -10   9       15.54       14.88     11.29 o 
   2 -10   9       67.23       62.26     12.11 o 
   3 -10   9       37.69       18.74     11.53 o 
   4 -10   9      184.37      184.54     15.99 o 
   5 -10   9      567.16      632.18     79.39 o 
   6 -10   9      271.08      306.99     27.18 o 
   7 -10   9       86.86      115.21     20.05 o 
   8 -10   9      439.32      391.98     30.34 o 
   9 -10   9      109.94       87.99     20.47 o 
  -6  -9   9       27.43       19.26     18.37 o 
  -5  -9   9      227.40      195.87     27.51 o 
  -4  -9   9      116.54      132.88     23.51 o 
  -3  -9   9      105.28      115.41     15.03 o 
  -2  -9   9      273.06      302.56     45.43 o 
  -1  -9   9      156.24      191.75     16.14 o 
   0  -9   9       41.04       33.44     11.46 o 
   1  -9   9       35.38       39.84     11.64 o 
   2  -9   9      747.81      718.83     32.03 o 
   3  -9   9       23.19       20.51     16.97 o 
   4  -9   9      651.27      716.41     31.94 o 
   5  -9   9        1.33        7.49     15.96 o 
   6  -9   9        0.52       23.68     15.57 o 
   7  -9   9      148.00      145.37     20.69 o 
   8  -9   9      416.06      423.90     39.42 o 
   9  -9   9      130.71      158.05     21.88 o 
  -7  -8   9       27.86       36.48     18.16 o 
  -6  -8   9       37.41       10.89     16.84 o 
  -5  -8   9      108.50      107.63     19.64 o 
  -4  -8   9      409.31      447.27     53.26 o 
  -3  -8   9        0.35        4.44     11.45 o 
  -2  -8   9      583.04      588.50     28.13 o 
  -1  -8   9      296.22      306.97     24.51 o 
   0  -8   9      694.04      772.28     33.07 o 
   1  -8   9      417.94      390.19     23.20 o 
   2  -8   9        8.04       20.07     10.17 o 
   3  -8   9      149.37      148.28     13.13 o 
   4  -8   9        1.98       16.09     12.32 o 
   5  -8   9      147.71      156.31     15.39 o 
   6  -8   9       38.33       19.43     11.37 o 
   7  -8   9        2.94       29.89     18.95 o 
   8  -8   9      442.66      447.70     60.22 o 
   9  -8   9       59.80       65.95     37.69 o 
  10  -8   9        1.42        3.39     14.90 o 
  -8  -7   9       95.41       90.66     32.27 o 
  -7  -7   9        8.37       -5.87     18.95 o 
  -6  -7   9      158.83      209.37     60.43 o 
  -5  -7   9      141.88      156.78     13.70 o 
  -4  -7   9      136.23      138.93     14.14 o 
  -3  -7   9       62.25       48.95     11.48 o 
  -2  -7   9       86.32      108.30     15.11 o 
  -1  -7   9        5.69        9.08      9.85 o 
   0  -7   9     1078.08      951.31     38.45 o 
   1  -7   9       78.77       91.53     11.28 o 
   2  -7   9        1.00        0.08      9.09 o 
   3  -7   9      191.27      196.01     14.56 o 
   4  -7   9      207.10      229.33     17.24 o 
   5  -7   9      477.28      505.61     24.75 o 
   6  -7   9       73.38       86.54     12.79 o 
   7  -7   9       20.97       25.90     12.00 o 
   8  -7   9      228.23      250.83     18.44 o 
   9  -7   9       15.05       22.01     14.06 o 
  10  -7   9       25.20       10.77     20.91 o 
  -9  -6   9        0.48      -17.05     17.05 o 
  -8  -6   9      160.65      181.82     71.80 o 
  -7  -6   9       39.45       17.99     16.39 o 
  -6  -6   9       31.75       44.12     10.14 o 
  -5  -6   9      259.18      303.38     29.58 o 
  -4  -6   9       27.77       17.11      9.85 o 
  -3  -6   9      175.70      149.75     13.24 o 
  -2  -6   9       62.63       69.97     13.27 o 
  -1  -6   9        0.43        0.03      9.12 o 
   0  -6   9     2398.31     2241.93     83.60 o 
   1  -6   9      123.85      134.17     11.99 o 
   2  -6   9      139.83      118.81     11.37 o 
   3  -6   9      888.11      842.68     36.27 o 
   4  -6   9      291.42      310.78     14.79 o 
   5  -6   9      273.01      325.56     35.53 o 
   6  -6   9        0.33       -4.63      9.34 o 
   7  -6   9       23.62       23.31     10.57 o 
   8  -6   9      223.67      240.75     21.75 o 
   9  -6   9      149.56      138.87     26.49 o 
  10  -6   9       45.64       44.74     21.54 o 
 -10  -5   9       40.34       15.34     24.80 o 
  -9  -5   9      103.23      108.46     31.52 o 
  -8  -5   9       68.37       75.57     18.07 o 
  -7  -5   9        0.25      -14.62     14.62 o 
  -6  -5   9      293.81      288.33     23.48 o 
  -5  -5   9      953.71      966.66     48.31 o 
  -4  -5   9     1417.81     1372.87     85.20 o 
  -3  -5   9      148.56      171.71     16.50 o 
  -2  -5   9      182.86      168.77     14.49 o 
  -1  -5   9      583.13      608.76     26.64 o 
   0  -5   9      893.86      946.39     37.96 o 
   1  -5   9      108.46      112.07     11.01 o 
   2  -5   9      237.50      229.39     11.98 o 
   3  -5   9     1063.37     1093.09     37.79 o 
   4  -5   9      596.97      544.79     21.45 o 
   5  -5   9      370.31      342.09     22.20 o 
   6  -5   9       81.52       69.38     10.02 o 
   7  -5   9       19.45        4.73      9.65 o 
   8  -5   9       74.75       70.29     11.36 o 
   9  -5   9       13.21        3.25     24.58 o 
  10  -5   9      143.29      133.67     22.20 o 
 -10  -4   9       11.64       30.84     32.27 o 
  -9  -4   9       56.96       41.05     28.05 o 
  -8  -4   9      608.29      614.10     76.79 o 
  -7  -4   9      308.85      304.51     27.68 o 
  -6  -4   9      351.33      358.46     20.11 o 
  -5  -4   9        0.47       -7.68      7.68 o 
  -4  -4   9      206.53      245.31     25.04 o 
  -3  -4   9      231.57      272.58     15.45 o 
  -2  -4   9        9.71        8.48      9.08 o 
  -1  -4   9       60.41       66.27      7.10 o 
   0  -4   9      388.74      415.47     18.64 o 
   1  -4   9      432.59      422.18     17.17 o 
   2  -4   9       83.36      126.73      9.39 o 
   3  -4   9      596.13      619.20     23.33 o 
   4  -4   9      339.35      320.46     22.60 o 
   5  -4   9     1019.49     1029.12     36.08 o 
   6  -4   9      123.86      124.50     11.35 o 
   7  -4   9      135.24      141.35     12.17 o 
   8  -4   9      129.73      120.64     15.52 o 
   9  -4   9      117.15       81.78     17.29 o 
  10  -4   9      154.96      139.25     22.00 o 
 -11  -3   9       26.10       19.52     19.36 o 
 -10  -3   9        0.37       -6.35     18.02 o 
  -9  -3   9      109.86      100.79     19.75 o 
  -8  -3   9      249.34      324.86     43.05 o 
  -7  -3   9       94.23       99.86     10.09 o 
  -6  -3   9      539.85      625.22     23.73 o 
  -5  -3   9      691.84      682.83     24.97 o 
  -4  -3   9      199.31      179.04     14.35 o 
  -3  -3   9      549.02      590.31     23.89 o 
  -2  -3   9      136.66      144.00     11.77 o 
  -1  -3   9      625.79      550.75     20.49 o 
   0  -3   9      749.68      732.36     26.02 o 
   1  -3   9       26.53       30.55      6.99 o 
   2  -3   9       68.06       79.37      8.12 o 
   3  -3   9      872.68      885.19     35.52 o 
   4  -3   9      466.50      498.97     19.95 o 
   5  -3   9       21.46       42.94      8.95 o 
   6  -3   9       57.67       71.39      9.85 o 
   7  -3   9       35.68       62.16     10.42 o 
   8  -3   9      231.92      196.03     32.88 o 
   9  -3   9        6.17      -12.04     13.50 o 
  10  -3   9       10.55      -15.00     15.00 o 
 -11  -2   9      106.10      135.00     22.96 o 
 -10  -2   9        0.36       -6.42     14.66 o 
  -9  -2   9      157.62      186.25     25.67 o 
  -8  -2   9       40.21       60.45      9.64 o 
  -7  -2   9       29.62       34.47     11.88 o 
  -6  -2   9       31.49       49.98      9.91 o 
  -5  -2   9        0.39       -3.74      6.74 o 
  -4  -2   9      266.21      286.78     13.09 o 
  -3  -2   9      519.65      501.43     19.10 o 
  -2  -2   9      228.94      260.01     13.26 o 
  -1  -2   9        1.94       -2.57      5.58 o 
   0  -2   9     1274.12     1419.80     46.87 o 
   1  -2   9      202.96      239.89     11.66 o 
   2  -2   9        6.57       16.54      6.41 o 
   3  -2   9        8.78       10.12      6.58 o 
   4  -2   9      776.50      860.75     30.40 o 
   5  -2   9     2740.52     2897.67     93.41 o 
   6  -2   9        3.36        5.98      7.89 o 
   7  -2   9        8.04        3.67     11.99 o 
   8  -2   9      155.46      122.69     15.90 o 
   9  -2   9      271.13      217.40     24.04 o 
 -12  -1   9        2.53      -13.21     20.40 o 
 -11  -1   9        3.55       11.93     15.93 o 
 -10  -1   9      127.61      117.27     19.43 o 
  -9  -1   9        0.69       -7.66      8.50 o 
  -8  -1   9       40.50       66.50      9.58 o 
  -7  -1   9      317.19      303.67     15.03 o 
  -6  -1   9        1.83       -7.05      7.05 o 
  -5  -1   9      829.59      822.71     29.12 o 
  -4  -1   9      676.31      769.68     27.00 o 
  -3  -1   9      395.36      432.36     20.51 o 
  -2  -1   9       66.17       63.91      7.60 o 
  -1  -1   9      345.92      408.71     21.08 o 
   0  -1   9      389.83      435.92     19.40 o 
   1  -1   9      609.57      647.83     26.53 o 
   2  -1   9       99.06      131.82     10.60 o 
   3  -1   9     1300.34     1274.26     42.65 o 
   4  -1   9      266.24      292.43     14.01 o 
   5  -1   9       52.64       70.36      8.67 o 
   6  -1   9      208.45      182.38     28.59 o 
   7  -1   9       37.17       23.50     15.77 o 
   8  -1   9      521.95      496.05     34.27 o 
   9  -1   9      190.88      179.02     24.16 o 
 -12   0   9        9.48       21.60     21.83 o 
 -11   0   9        9.45       -9.55     15.77 o 
 -10   0   9       71.90       84.55     11.40 o 
  -9   0   9       16.15        2.02      9.05 o 
  -8   0   9      112.98      104.89     10.36 o 
  -7   0   9      385.98      370.14     17.55 o 
  -6   0   9       23.19       20.77      7.55 o 
  -5   0   9       24.53       34.10      7.25 o 
  -4   0   9      370.21      373.32     15.51 o 
  -3   0   9       11.20        3.05      6.96 o 
  -2   0   9      409.92      596.35     25.06 o 
  -1   0   9       17.13       20.85      6.96 o 
   0   0   9      294.46      365.50     17.26 o 
   1   0   9        1.03        0.20      7.12 o 
   2   0   9       82.95       98.28      9.80 o 
   3   0   9      983.95      952.50     37.72 o 
   4   0   9       78.43      124.87     11.51 o 
   5   0   9        1.50       -9.25      9.25 o 
   6   0   9       26.40        1.56     15.24 o 
   7   0   9        0.19      -14.19     15.16 o 
   8   0   9      202.43      121.25     40.72 o 
 -12   1   9      111.38      111.47     24.59 o 
 -11   1   9       66.97       87.36     21.88 o 
 -10   1   9       59.98       59.00     15.04 o 
  -9   1   9        5.40      -12.26     12.26 o 
  -8   1   9       25.81       32.27      8.76 o 
  -7   1   9      467.94      486.40     19.94 o 
  -6   1   9        4.19        6.03      7.01 o 
  -5   1   9      262.17      218.39     11.65 o 
  -4   1   9       59.84       64.07      8.93 o 
  -3   1   9      368.61      396.42     18.70 o 
  -2   1   9        0.80       -1.79     10.35 o 
  -1   1   9       62.15       74.51      8.75 o 
   0   1   9      351.53      391.02     18.44 o 
   1   1   9      245.70      359.87     17.84 o 
   2   1   9      142.84      159.05     13.00 o 
   3   1   9      484.48      579.92     25.30 o 
   4   1   9        0.59        2.06      9.16 o 
   5   1   9        1.47       -1.90     16.35 o 
   6   1   9       63.84       40.93     18.41 o 
   7   1   9       70.13       31.98     17.22 o 
   8   1   9      171.14      119.42     21.59 o 
 -12   2   9       11.92       11.14     21.31 o 
 -11   2   9        0.03      -10.27     11.15 o 
 -10   2   9        2.07       10.72     10.44 o 
  -9   2   9      124.91      118.79     11.31 o 
  -8   2   9      312.81      305.75     17.60 o 
  -7   2   9      186.55      211.05     12.25 o 
  -6   2   9       82.90       91.59     10.67 o 
  -5   2   9       74.55       61.18     11.00 o 
  -4   2   9       94.57       78.57      9.23 o 
  -3   2   9       97.48       89.63     11.65 o 
  -2   2   9      112.39      119.44     12.23 o 
  -1   2   9      104.41      115.24     10.32 o 
   0   2   9     1532.47     1550.80     58.48 o 
   1   2   9       30.82       31.03     13.57 o 
   2   2   9       59.92       52.57     11.83 o 
   3   2   9       34.97       69.05      9.86 o 
   4   2   9       56.71       49.33     14.71 o 
   5   2   9       69.55       55.83     16.40 o 
   6   2   9       79.15       76.78     18.29 o 
   7   2   9      121.09      120.03     21.13 o 
 -12   3   9        5.90        5.98     12.37 o 
 -11   3   9       47.09       23.83     11.76 o 
 -10   3   9        4.49        0.16     10.74 o 
  -9   3   9        2.11       -9.60      9.60 o 
  -8   3   9        0.17       16.35     14.78 o 
  -7   3   9       15.85        7.40      9.29 o 
  -6   3   9      273.90      246.75     15.15 o 
  -5   3   9       42.15       25.84      8.52 o 
  -4   3   9       26.83       11.79      7.90 o 
  -3   3   9      225.48      228.07     13.73 o 
  -2   3   9        0.01       -2.55      7.45 o 
  -1   3   9      306.58      363.00     18.47 o 
   0   3   9       81.04       85.47     10.02 o 
   1   3   9      247.46      297.83     16.67 o 
   2   3   9      215.51      209.91     14.19 o 
   3   3   9      114.96      119.75     11.82 o 
   4   3   9       49.55       63.00     17.11 o 
   5   3   9      144.94      138.81     20.20 o 
   6   3   9       13.22       14.12     17.53 o 
   7   3   9       94.43       87.14     21.29 o 
 -12   4   9       15.52      -14.58     14.58 o 
 -11   4   9       35.43        1.96     13.67 o 
 -10   4   9        2.08        3.92     14.84 o 
  -9   4   9      225.69      229.46     20.11 o 
  -8   4   9      110.98       73.51     13.67 o 
  -7   4   9       36.72       41.12     10.18 o 
  -6   4   9      466.86      512.91     23.56 o 
  -5   4   9       62.89       36.59     13.22 o 
  -4   4   9       41.05       62.58     14.04 o 
  -3   4   9       57.70       36.97      8.83 o 
  -2   4   9       37.28       17.23      8.34 o 
  -1   4   9        4.97       -2.75      8.19 o 
   0   4   9      392.90      352.29     18.51 o 
   1   4   9       71.35       68.15     12.32 o 
   2   4   9       39.01       64.51     10.47 o 
   3   4   9       11.87        3.53     15.02 o 
   4   4   9      380.82      328.22     30.11 o 
   5   4   9       73.00       34.30     18.64 o 
   6   4   9       17.94        5.25     18.30 o 
 -12   5   9        9.81       23.51     15.61 o 
 -11   5   9        7.35       23.10     15.25 o 
 -10   5   9      128.07      145.85     22.74 o 
  -9   5   9        2.75        0.01     13.02 o 
  -8   5   9       99.69      205.42     40.29 o 
  -7   5   9      155.46      132.02     15.54 o 
  -6   5   9      470.46      454.97     25.57 o 
  -5   5   9      158.94      244.08     20.92 o 
  -4   5   9        0.82       -3.66      8.90 o 
  -3   5   9      226.54      238.04     15.23 o 
  -2   5   9       28.75       11.03      9.86 o 
  -1   5   9       80.84      100.41     15.29 o 
   0   5   9       88.29      110.95     11.76 o 
   1   5   9      201.81      311.62     26.38 o 
   2   5   9       26.90        4.09     15.32 o 
   3   5   9      104.36      107.04     19.43 o 
   4   5   9       41.34       59.48     19.65 o 
   5   5   9      211.61      210.42     27.18 o 
 -11   6   9        0.01      -25.22     49.60 o 
 -10   6   9        3.45       18.35     14.92 o 
  -9   6   9        5.93       32.24     23.07 o 
  -8   6   9        8.66       52.46     14.08 o 
  -7   6   9        2.25      -12.02     12.02 o 
  -6   6   9        0.16        0.87     11.71 o 
  -5   6   9      136.27       94.66     15.47 o 
  -4   6   9      117.91       96.32     18.60 o 
  -3   6   9        9.78       24.37     10.08 o 
  -2   6   9       23.58       16.79      9.75 o 
  -1   6   9       94.02       98.07     13.88 o 
   0   6   9       64.99       78.61     13.52 o 
   1   6   9        5.89       18.81     10.90 o 
   2   6   9       19.29       28.61     19.28 o 
   3   6   9        0.12      -14.89     40.72 o 
   4   6   9       50.45       62.25     22.31 o 
 -10   7   9       33.14      -10.03     24.58 o 
  -9   7   9        1.39       14.40     15.16 o 
  -8   7   9       59.68       59.45     24.26 o 
  -7   7   9       10.62        7.33     24.37 o 
  -6   7   9        0.37       12.13     17.22 o 
  -5   7   9        3.14       -6.58     11.31 o 
  -4   7   9       20.88        6.07      9.93 o 
  -3   7   9       68.21       59.05     11.26 o 
  -2   7   9       44.82       19.76     11.35 o 
  -1   7   9       11.05       -1.00     10.26 o 
   0   7   9        0.16       -3.94     10.92 o 
   1   7   9       21.77       38.68     18.34 o 
   2   7   9        0.56       -0.71     18.50 o 
  -9   8   9       13.83       23.84     15.23 o 
  -8   8   9        5.50       -3.89     13.87 o 
  -7   8   9        0.05       13.81     13.81 o 
  -6   8   9       12.48       -8.28     12.53 o 
  -5   8   9       23.18      -12.42     12.42 o 
  -4   8   9      123.90      105.48     12.93 o 
  -3   8   9        8.17       12.72     13.85 o 
  -2   8   9        1.78        8.78     11.00 o 
  -1   8   9       60.64       92.89     13.60 o 
   0   8   9      208.05      206.35     24.69 o 
   1   8   9        0.05      -19.06     19.06 o 
  -8   9   9       22.16       14.13     17.87 o 
  -7   9   9        0.54        2.26     13.98 o 
  -6   9   9        2.66       -0.40     13.64 o 
  -5   9   9        2.25       36.42     15.51 o 
  -4   9   9       46.83       23.53     17.65 o 
  -3   9   9        2.54       -1.66     11.73 o 
  -2   9   9       11.64        5.57     12.37 o 
  -1 -12  10      111.81      116.71     18.07 o 
   0 -12  10      422.97      517.16     29.07 o 
   1 -12  10        3.49        0.74     20.80 o 
   2 -12  10       23.23       22.14     13.88 o 
   3 -12  10      101.36       78.72     32.38 o 
   4 -12  10       91.01       97.01     21.10 o 
   5 -12  10        2.73      -13.64     20.79 o 
   6 -12  10        0.82       -7.70     17.91 o 
  -3 -11  10      156.26      187.43     29.75 o 
  -2 -11  10       10.83       10.17     15.10 o 
  -1 -11  10        2.69       -4.06     13.88 o 
   0 -11  10      153.03      191.40     18.09 o 
   1 -11  10       20.55       26.31     13.50 o 
   2 -11  10      158.46      142.90     25.11 o 
   3 -11  10       81.62      125.04     15.46 o 
   4 -11  10      188.45      230.10     40.07 o 
   5 -11  10      184.14      156.05     25.02 o 
   6 -11  10       41.02       40.63     18.87 o 
   7 -11  10       55.68       86.12     20.84 o 
  -5 -10  10      209.06      203.09     40.51 o 
  -4 -10  10       63.66       58.33     32.06 o 
  -3 -10  10      212.31      256.79     20.61 o 
  -2 -10  10       67.65       47.66     14.60 o 
  -1 -10  10      116.08      165.74     16.89 o 
   0 -10  10      160.28      169.59     21.14 o 
   1 -10  10      295.41      296.42     31.17 o 
   2 -10  10      388.58      385.35     28.44 o 
   3 -10  10      599.29      669.50     40.89 o 
   4 -10  10       53.28       51.02     13.36 o 
   5 -10  10      154.51      143.45     19.80 o 
   6 -10  10        2.45       -0.03     15.93 o 
   7 -10  10      180.19      178.52     35.20 o 
   8 -10  10      311.39      249.79     25.45 o 
  -6  -9  10       54.23       52.03     23.07 o 
  -5  -9  10      104.98      117.91     22.51 o 
  -4  -9  10      106.97      130.45     16.37 o 
  -3  -9  10        0.27       10.27     12.98 o 
  -2  -9  10      227.20      240.33     35.20 o 
  -1  -9  10        1.51      -11.76     11.76 o 
   0  -9  10       99.95      142.57     14.75 o 
   1  -9  10       14.09        8.62     11.22 o 
   2  -9  10      254.50      232.46     18.70 o 
   3  -9  10       10.48       21.42     11.39 o 
   4  -9  10      196.58      220.11     16.72 o 
   5  -9  10      387.61      427.03     23.67 o 
   6  -9  10      149.23      142.35     19.91 o 
   7  -9  10        1.68      -14.59     17.55 o 
   8  -9  10      385.50      402.02     38.77 o 
   9  -9  10       49.32        7.50     18.17 o 
  -7  -8  10      193.17      202.35     64.98 o 
  -6  -8  10       30.49        4.90     18.30 o 
  -5  -8  10      221.43      252.99     37.58 o 
  -4  -8  10      149.95      201.09     27.79 o 
  -3  -8  10       59.09       73.55     13.50 o 
  -2  -8  10      328.91      360.11     38.73 o 
  -1  -8  10        2.59       15.64     11.23 o 
   0  -8  10       14.40        2.37     10.79 o 
   1  -8  10       48.55       45.26     15.37 o 
   2  -8  10       39.25       34.66     15.16 o 
   3  -8  10      316.24      341.43     19.87 o 
   4  -8  10       67.28       93.73     13.17 o 
   5  -8  10      113.11      153.70     22.18 o 
   6  -8  10      104.90       95.86     14.37 o 
   7  -8  10      210.29      206.07     22.22 o 
   8  -8  10      278.38      282.00     34.33 o 
   9  -8  10      310.82      270.71     26.10 o 
  -8  -7  10        3.16       11.34     18.98 o 
  -7  -7  10       23.95       -2.25     17.69 o 
  -6  -7  10       23.04       42.35     18.23 o 
  -5  -7  10       73.08      107.09     23.04 o 
  -4  -7  10       84.18       60.08     17.43 o 
  -3  -7  10        1.47       10.09     11.16 o 
  -2  -7  10       44.12       37.86     11.73 o 
  -1  -7  10      157.54      174.02     14.54 o 
   0  -7  10      673.88      594.62     28.89 o 
   1  -7  10      276.71      242.66     25.02 o 
   2  -7  10        6.99        6.53      9.91 o 
   3  -7  10      326.18      274.18     17.31 o 
   4  -7  10      172.07      190.96     15.38 o 
   5  -7  10       64.99       94.61     17.35 o 
   6  -7  10        1.18      -11.49     11.49 o 
   7  -7  10        0.41       -0.41     12.40 o 
   8  -7  10      455.77      517.98     37.36 o 
   9  -7  10      171.16      158.37     17.68 o 
  -9  -6  10        0.61      -17.51     18.47 o 
  -8  -6  10       51.64       47.67     19.10 o 
  -7  -6  10        1.99      -16.69     16.69 o 
  -6  -6  10        0.51       -8.59      9.65 o 
  -5  -6  10      128.81      172.49     17.34 o 
  -4  -6  10        6.16        5.27     10.76 o 
  -3  -6  10      201.78      204.25     15.73 o 
  -2  -6  10      171.41      166.20     23.86 o 
  -1  -6  10     1042.01     1033.42     48.50 o 
   0  -6  10      776.25      766.60     32.42 o 
   1  -6  10      391.00      377.17     19.73 o 
   2  -6  10        1.41       10.75      9.67 o 
   3  -6  10      607.63      561.11     31.48 o 
   4  -6  10      484.13      486.25     23.90 o 
   5  -6  10      525.35      507.14     21.32 o 
   6  -6  10        5.27       12.94     10.39 o 
   7  -6  10        2.03      -10.05     10.05 o 
   8  -6  10      325.12      336.67     27.72 o 
   9  -6  10       82.15       70.32     20.57 o 
  -9  -5  10       60.25       61.39     19.95 o 
  -8  -5  10      236.95      275.59     59.78 o 
  -7  -5  10       97.69       93.50     16.27 o 
  -6  -5  10       11.70       22.86      9.83 o 
  -5  -5  10      230.84      276.08     16.56 o 
  -4  -5  10       24.93       34.99      9.53 o 
  -3  -5  10       11.22        5.79      9.11 o 
  -2  -5  10       37.61       22.34      9.81 o 
  -1  -5  10        9.98       14.72      9.27 o 
   0  -5  10     1640.75     1510.56     57.43 o 
   1  -5  10       36.21       34.65      9.59 o 
   2  -5  10       28.46       19.04      9.62 o 
   3  -5  10      296.20      275.83     14.27 o 
   4  -5  10      321.36      310.59     20.19 o 
   5  -5  10       31.69       29.14      9.54 o 
   6  -5  10      104.41       87.54     11.02 o 
   7  -5  10       39.92       46.66     19.26 o 
   8  -5  10      199.32      195.09     14.92 o 
   9  -5  10       17.24      -15.98     18.53 o 
 -10  -4  10       26.87       19.77     19.71 o 
  -9  -4  10       10.51       -4.46     17.67 o 
  -8  -4  10      218.48      247.54     54.04 o 
  -7  -4  10       15.83        4.10     15.82 o 
  -6  -4  10      146.40      178.29     13.74 o 
  -5  -4  10      180.87      186.54     13.55 o 
  -4  -4  10      115.45      134.28     11.79 o 
  -3  -4  10     2137.49     2292.40    111.33 o 
  -2  -4  10       13.81       15.74      9.51 o 
  -1  -4  10      180.69      191.67     13.00 o 
   0  -4  10      867.55      891.74     31.15 o 
   1  -4  10      431.37      440.25     18.32 o 
   2  -4  10       31.39       49.76      8.34 o 
   3  -4  10      224.10      240.32     17.54 o 
   4  -4  10      453.55      447.07     19.17 o 
   5  -4  10     1550.97     1486.20     50.21 o 
   6  -4  10      220.02      178.14     15.48 o 
   7  -4  10       62.95       57.47     11.07 o 
   8  -4  10        0.83       -2.63     16.69 o 
   9  -4  10       52.35        8.58     15.01 o 
 -10  -3  10       18.22       -2.07     18.90 o 
  -9  -3  10      162.66      186.12     22.63 o 
  -8  -3  10      289.25      319.83     37.34 o 
  -7  -3  10        0.72        8.11      9.20 o 
  -6  -3  10       38.19       53.24     10.19 o 
  -5  -3  10     1387.69     1461.23     63.30 o 
  -4  -3  10      489.66      491.69     22.58 o 
  -3  -3  10       15.67       29.62     10.33 o 
  -2  -3  10        8.27       13.02      6.42 o 
  -1  -3  10      142.62      180.05     11.63 o 
   0  -3  10      339.34      368.17     15.62 o 
   1  -3  10        1.18        1.87      6.67 o 
   2  -3  10        1.04        5.62      7.01 o 
   3  -3  10      172.50      212.44     15.16 o 
   4  -3  10      790.99      878.82     31.35 o 
   5  -3  10      305.97      300.95     18.51 o 
   6  -3  10      113.30      135.32     11.73 o 
   7  -3  10        2.07       -9.76     12.03 o 
   8  -3  10        0.79       19.85     17.08 o 
   9  -3  10       47.68       32.42     18.83 o 
 -11  -2  10       27.62       35.67     20.72 o 
 -10  -2  10        0.03      -13.55     26.75 o 
  -9  -2  10        5.35       -2.35     13.11 o 
  -8  -2  10       44.86       69.40     10.54 o 
  -7  -2  10      107.67      136.03     13.94 o 
  -6  -2  10        0.29       -7.43      7.43 o 
  -5  -2  10       13.11       10.25      7.63 o 
  -4  -2  10       66.47      100.87      8.77 o 
  -3  -2  10      978.11      950.67     33.00 o 
  -2  -2  10      311.70      309.06     13.80 o 
  -1  -2  10       83.53       90.42     10.28 o 
   0  -2  10        9.44        9.23      6.36 o 
   1  -2  10        6.54       -5.90      6.38 o 
   2  -2  10      448.12      480.71     18.99 o 
   3  -2  10       52.23       44.89      9.09 o 
   4  -2  10        5.85       15.42     11.63 o 
   5  -2  10       78.47       72.79     10.82 o 
   6  -2  10       10.37        9.53      9.80 o 
   7  -2  10       70.45       73.17     18.07 o 
   8  -2  10      104.66       90.32     23.18 o 
   9  -2  10       40.60        7.15     18.68 o 
 -11  -1  10       77.11       48.38     18.57 o 
 -10  -1  10        5.59        3.93     16.00 o 
  -9  -1  10       24.12       24.73      9.97 o 
  -8  -1  10       42.70       44.81      9.64 o 
  -7  -1  10      367.06      456.69     29.05 o 
  -6  -1  10      155.50      185.80     15.65 o 
  -5  -1  10      636.48      723.78     26.51 o 
  -4  -1  10      266.00      266.31     19.95 o 
  -3  -1  10      285.13      312.78     13.95 o 
  -2  -1  10       26.53        9.99      7.27 o 
  -1  -1  10      136.70      191.85     14.23 o 
   0  -1  10        0.95       -5.77      7.00 o 
   1  -1  10        7.29       18.33      7.79 o 
   2  -1  10     1072.40     1099.48     43.01 o 
   3  -1  10      432.47      517.01     23.36 o 
   4  -1  10      633.69      623.24     45.76 o 
   5  -1  10        1.44        7.08      9.20 o 
   6  -1  10        6.91       20.04     15.81 o 
   7  -1  10        8.60        5.53     15.81 o 
   8  -1  10      440.66      358.04     29.39 o 
 -11   0  10        2.26      -20.10     20.10 o 
 -10   0  10       17.17       12.07     10.34 o 
  -9   0  10        6.20       -5.34      9.28 o 
  -8   0  10      208.11      199.88     15.28 o 
  -7   0  10       25.10       24.44      9.94 o 
  -6   0  10      113.47       94.17      9.48 o 
  -5   0  10       14.58       32.02      7.53 o 
  -4   0  10       24.71       30.81      8.47 o 
  -3   0  10        0.16       -0.60      7.70 o 
  -2   0  10      426.35      395.45     18.86 o 
  -1   0  10       17.09       10.51      7.65 o 
   0   0  10       34.17       80.45      9.46 o 
   1   0  10       95.77      150.42     11.83 o 
   2   0  10      616.51      774.55     31.84 o 
   3   0  10      456.27      604.50     26.47 o 
   4   0  10      255.28      287.84     23.85 o 
   5   0  10      331.21      230.46     25.13 o 
   6   0  10        0.01       -6.71     15.39 o 
   7   0  10       39.62       51.34     17.92 o 
   8   0  10      227.74      203.76     28.70 o 
 -11   1  10       34.75       14.03     12.23 o 
 -10   1  10       59.88       74.09     17.16 o 
  -9   1  10        5.62        6.48      9.47 o 
  -8   1  10       29.32       37.86      9.43 o 
  -7   1  10       98.45      116.11     12.22 o 
  -6   1  10      137.42      110.74     11.64 o 
  -5   1  10       84.46       72.15     10.31 o 
  -4   1  10       36.91       22.01      8.69 o 
  -3   1  10       24.39       31.54      8.31 o 
  -2   1  10       14.19       47.99     10.90 o 
  -1   1  10       29.85       45.74      8.82 o 
   0   1  10       90.94      105.11     11.75 o 
   1   1  10      347.45      415.91     20.26 o 
   2   1  10       22.75       30.47     10.07 o 
   3   1  10        0.38       -6.64     10.14 o 
   4   1  10      152.78      155.53     20.11 o 
   5   1  10       58.38       58.70     16.69 o 
   6   1  10        0.71       27.64     16.90 o 
   7   1  10      195.60      189.89     22.89 o 
 -12   2  10       21.74       11.56     22.60 o 
 -11   2  10        0.37       -3.82     14.93 o 
 -10   2  10        7.80       -0.71     10.90 o 
  -9   2  10        4.96       -5.88     10.81 o 
  -8   2  10       86.76       61.36     11.52 o 
  -7   2  10       67.71       66.54     11.27 o 
  -6   2  10       65.70       56.69     10.51 o 
  -5   2  10        5.51        5.36      8.90 o 
  -4   2  10        0.69        1.97      8.07 o 
  -3   2  10        3.23        7.28      8.34 o 
  -2   2  10      117.70      134.05     11.47 o 
  -1   2  10       75.21       99.92     10.42 o 
   0   2  10      692.53      709.36     29.92 o 
   1   2  10       27.69       24.27      9.30 o 
   2   2  10      196.47      233.00     15.23 o 
   3   2  10       30.70       13.47     13.11 o 
   4   2  10      137.42      131.56     18.55 o 
   5   2  10       14.30       12.91     15.62 o 
   6   2  10        5.61      -19.39     19.39 o 
   7   2  10        8.00       11.14     18.37 o 
 -11   3  10        6.05      -13.52     13.52 o 
 -10   3  10       47.38       36.63     14.62 o 
  -9   3  10       52.74       74.79     31.84 o 
  -8   3  10        0.08       -6.34     10.28 o 
  -7   3  10        4.93        5.83     10.09 o 
  -6   3  10       59.41       62.67     14.36 o 
  -5   3  10        9.02        3.33      8.76 o 
  -4   3  10       10.92       -4.74      8.47 o 
  -3   3  10        0.14        2.64      8.38 o 
  -2   3  10        6.55       -3.52      8.37 o 
  -1   3  10       98.70      139.23     12.11 o 
   0   3  10      248.40      199.66     14.14 o 
   1   3  10        2.76       -0.59      9.32 o 
   2   3  10       85.90       88.53     13.29 o 
   3   3  10       10.02       -2.11     14.61 o 
   4   3  10       85.78       43.36     16.53 o 
   5   3  10       25.24       24.42     17.02 o 
   6   3  10        6.23        4.68     18.29 o 
 -11   4  10        3.84        8.30     14.32 o 
 -10   4  10        1.80        2.17     27.29 o 
  -9   4  10        0.32       14.40     13.79 o 
  -8   4  10      168.28       98.74     15.69 o 
  -7   4  10      382.20      416.61     69.42 o 
  -6   4  10      190.88      187.97     35.73 o 
  -5   4  10        0.30       -2.35      9.61 o 
  -4   4  10       22.93       41.02     10.06 o 
  -3   4  10        3.93        2.22      9.00 o 
  -2   4  10      301.98      343.19     18.80 o 
  -1   4  10       44.82       66.03     10.76 o 
   0   4  10      215.75      199.75     14.56 o 
   1   4  10      311.66      330.14     20.87 o 
   2   4  10        0.60       -9.54      9.54 o 
   3   4  10        1.50        4.75     17.00 o 
   4   4  10       29.33       58.45     17.95 o 
   5   4  10       31.38       41.70     18.78 o 
 -11   5  10        0.33        7.84     14.75 o 
 -10   5  10       24.98       14.17     14.37 o 
  -9   5  10       74.51       66.06     15.57 o 
  -8   5  10        1.45        9.56     14.08 o 
  -7   5  10       35.61        2.77     12.11 o 
  -6   5  10       65.85       77.95     11.55 o 
  -5   5  10      267.09      228.30     25.68 o 
  -4   5  10        6.56       -9.13      9.13 o 
  -3   5  10       10.82       -1.61      9.35 o 
  -2   5  10        0.02       -4.36      9.38 o 
  -1   5  10       65.89       99.20     14.50 o 
   0   5  10       60.22       40.07     10.84 o 
   1   5  10        7.01        6.71     10.42 o 
   2   5  10       15.95      -13.74     15.60 o 
   3   5  10       82.45       85.16     19.54 o 
   4   5  10        9.03       11.45     18.15 o 
 -10   6  10        1.20      -14.78     34.98 o 
  -9   6  10      140.90      121.40     18.06 o 
  -8   6  10      136.97       58.57     15.46 o 
  -7   6  10        7.73       -6.06     12.28 o 
  -6   6  10       19.62       18.25     12.59 o 
  -5   6  10        7.85        2.19     10.01 o 
  -4   6  10      206.90      174.25     14.62 o 
  -3   6  10        5.75        6.00     10.16 o 
  -2   6  10       26.93       22.41     10.64 o 
  -1   6  10        0.15       -0.70     11.68 o 
   0   6  10       54.05       30.47     11.55 o 
   1   6  10        0.14        2.82     11.12 o 
   2   6  10        0.01      -14.72     23.83 o 
   3   6  10       50.66       24.12     22.74 o 
 -10   7  10        0.91       14.85     15.15 o 
  -9   7  10        0.69      -11.17     13.69 o 
  -8   7  10        3.56       35.04     15.16 o 
  -7   7  10       28.64       15.67     13.26 o 
  -6   7  10        4.44        0.99     12.34 o 
  -5   7  10       14.31       10.24     12.76 o 
  -4   7  10        1.83      -10.60     10.60 o 
  -3   7  10        6.10        2.92     10.58 o 
  -2   7  10        2.24        7.82     10.91 o 
  -1   7  10       30.71       21.45     11.54 o 
   0   7  10        0.54      -11.21     11.21 o 
   1   7  10        6.31       29.60     32.38 o 
  -8   8  10        5.40       -3.09     34.77 o 
  -7   8  10        1.16        7.67     14.40 o 
  -6   8  10       12.74       -7.82     13.61 o 
  -5   8  10        2.80       29.09     29.13 o 
  -4   8  10        0.93        4.80     13.25 o 
  -3   8  10       37.38       18.02     18.85 o 
  -2   8  10       19.01       32.03     12.14 o 
  -1   8  10       13.43       -8.09     12.95 o 
   0 -12  11      150.12      179.10     19.36 o 
   1 -12  11        8.77       18.74     14.21 o 
   2 -12  11       89.88       86.86     15.80 o 
   3 -12  11      178.34      160.41     22.74 o 
   4 -12  11        0.65      -18.77     24.26 o 
   5 -12  11      259.24      247.73     26.37 o 
  -3 -11  11       73.39      115.16     18.90 o 
  -2 -11  11       41.91       45.40     21.72 o 
  -1 -11  11       22.73       28.31     23.27 o 
   0 -11  11      245.05      290.36     27.29 o 
   1 -11  11       71.00       63.90     14.73 o 
   2 -11  11        1.76       -2.02     12.91 o 
   3 -11  11        9.81       -6.49     12.93 o 
   4 -11  11      167.05      173.93     22.52 o 
   5 -11  11      137.89      136.28     30.11 o 
   6 -11  11        1.79        4.88     17.81 o 
  -4 -10  11       58.49       92.33     17.26 o 
  -3 -10  11       71.80      102.09     17.17 o 
  -2 -10  11       10.91       -9.54     14.12 o 
  -1 -10  11      108.42      135.46     16.85 o 
   0 -10  11      134.21      169.89     26.16 o 
   1 -10  11        0.30        1.65     12.15 o 
   2 -10  11       23.02       24.27     12.42 o 
   3 -10  11      117.01      156.48     16.61 o 
   4 -10  11      195.39      243.50     18.96 o 
   5 -10  11        4.07      -16.17     16.17 o 
   6 -10  11       81.95       64.93     19.11 o 
   7 -10  11       30.14       14.97     18.52 o 
  -6  -9  11       33.82       46.40     23.93 o 
  -5  -9  11       18.25       23.77     20.45 o 
  -4  -9  11       48.18       67.36     15.37 o 
  -3  -9  11       36.03       23.30     14.03 o 
  -2  -9  11      164.90      165.58     17.59 o 
  -1  -9  11        0.34       10.05     12.87 o 
   0  -9  11      232.82      287.83     28.19 o 
   1  -9  11      141.72      145.44     14.94 o 
   2  -9  11       63.94       62.04     15.44 o 
   3  -9  11       85.03       99.33     13.85 o 
   4  -9  11       14.87       12.95     12.55 o 
   5  -9  11      208.57      213.53     19.21 o 
   6  -9  11        4.58       -8.02     17.44 o 
   7  -9  11       48.33       44.44     18.81 o 
   8  -9  11      338.45      323.03     29.46 o 
  -7  -8  11       61.51       73.68     22.13 o 
  -6  -8  11      122.00      133.89     22.96 o 
  -5  -8  11      116.16      152.45     18.16 o 
  -4  -8  11      160.17      162.19     27.73 o 
  -3  -8  11      117.79      154.55     16.39 o 
  -2  -8  11      329.72      322.98     24.41 o 
  -1  -8  11      254.55      243.76     37.97 o 
   0  -8  11      755.10      692.34     31.51 o 
   1  -8  11      477.25      442.85     36.17 o 
   2  -8  11       41.62       31.99     19.44 o 
   3  -8  11      254.72      238.66     21.94 o 
   4  -8  11      284.10      262.04     36.39 o 
   5  -8  11      412.85      374.36     34.04 o 
   6  -8  11       14.43       11.35     13.23 o 
   7  -8  11      123.88      130.05     27.29 o 
   8  -8  11      270.31      258.27     25.34 o 
  -8  -7  11        8.78      -15.00     21.01 o 
  -7  -7  11        3.63        7.71     18.74 o 
  -6  -7  11      191.18      206.05     25.90 o 
  -5  -7  11      505.00      551.95     30.21 o 
  -4  -7  11       94.89      112.44     22.41 o 
  -3  -7  11        1.80       -7.94     12.08 o 
  -2  -7  11       38.23       43.84     12.33 o 
  -1  -7  11       31.49       26.84     11.70 o 
   0  -7  11      473.60      499.73     32.37 o 
   1  -7  11        1.42        9.26     12.06 o 
   2  -7  11      101.40      130.99     17.50 o 
   3  -7  11      272.00      265.01     17.65 o 
   4  -7  11       77.38       68.92     13.08 o 
   5  -7  11       10.17       13.32     12.01 o 
   6  -7  11       22.39        2.94     12.92 o 
   7  -7  11        3.26        7.09     17.00 o 
   8  -7  11      250.95      327.94     41.80 o 
  -8  -6  11        4.13       19.87     19.21 o 
  -7  -6  11       54.56       48.07     25.34 o 
  -6  -6  11        2.45      -10.58     10.58 o 
  -5  -6  11        1.18       -0.64     10.46 o 
  -4  -6  11       92.69      135.62     13.56 o 
  -3  -6  11      262.28      311.50     32.31 o 
  -2  -6  11      198.97      154.17     14.26 o 
  -1  -6  11       53.99       55.88     11.46 o 
   0  -6  11      485.47      415.08     22.25 o 
   1  -6  11      112.17       93.63     12.13 o 
   2  -6  11       49.76       36.39     11.29 o 
   3  -6  11       10.74       11.21     12.32 o 
   4  -6  11        4.15       -6.71     10.70 o 
   5  -6  11      446.25      437.01     23.56 o 
   6  -6  11      152.27      151.78     19.80 o 
   7  -6  11       34.84       17.48     11.56 o 
   8  -6  11      342.95      294.21     22.89 o 
   9  -6  11      127.16      122.38     24.15 o 
  -9  -5  11       24.28       35.04     21.88 o 
  -8  -5  11       14.97       38.77     18.94 o 
  -7  -5  11       47.24       37.35     17.43 o 
  -6  -5  11        1.73       -3.80     10.22 o 
  -5  -5  11       67.74       86.63     11.88 o 
  -4  -5  11      198.90      245.05     32.33 o 
  -3  -5  11      208.21      212.17     28.41 o 
  -2  -5  11      353.40      376.66     34.61 o 
  -1  -5  11      191.00      208.72     25.97 o 
   0  -5  11      107.96      118.99     12.27 o 
   1  -5  11      286.96      293.57     21.87 o 
   2  -5  11        0.00       -8.31      9.95 o 
   3  -5  11      474.93      464.33     23.32 o 
   4  -5  11      112.77      127.81     20.76 o 
   5  -5  11      111.85      103.42     11.63 o 
   6  -5  11        2.16        1.60     10.06 o 
   7  -5  11       58.64       74.89     12.13 o 
   8  -5  11      101.33       89.53     21.92 o 
   9  -5  11       50.64       35.96     28.59 o 
 -10  -4  11        1.31       -2.23     20.35 o 
  -9  -4  11        7.32        1.72     26.86 o 
  -8  -4  11       60.87       29.94     11.71 o 
  -7  -4  11        0.09       -4.45     10.12 o 
  -6  -4  11       13.86       30.97     11.59 o 
  -5  -4  11       88.75       95.56     16.35 o 
  -4  -4  11       16.51       32.41     10.55 o 
  -3  -4  11      374.96      414.13     51.41 o 
  -2  -4  11        0.90        3.78      8.70 o 
  -1  -4  11       66.89       71.10     13.80 o 
   0  -4  11      195.54      206.75     17.13 o 
   1  -4  11        7.83       -2.05      8.40 o 
   2  -4  11       57.16       55.48     11.85 o 
   3  -4  11       45.97       86.56     13.13 o 
   4  -4  11       22.71       21.02      9.37 o 
   5  -4  11      174.17      146.86     12.41 o 
   6  -4  11        0.01       -9.23     12.89 o 
   7  -4  11        9.19       22.33     11.98 o 
   8  -4  11        8.19       -5.96     22.20 o 
 -10  -3  11        3.30       19.57     21.77 o 
  -9  -3  11       54.04       50.05     20.10 o 
  -8  -3  11       27.67       27.40     11.19 o 
  -7  -3  11       34.36       35.57     16.81 o 
  -6  -3  11      113.77      118.96     12.49 o 
  -5  -3  11        0.98       -0.41      9.19 o 
  -4  -3  11      694.70      826.00     34.15 o 
  -3  -3  11       66.54       62.35      9.83 o 
  -2  -3  11        2.47        2.37      8.37 o 
  -1  -3  11       11.83       19.53      7.13 o 
   0  -3  11       24.15       24.98      7.38 o 
   1  -3  11       68.40       87.09     10.14 o 
   2  -3  11      174.11      149.64     11.98 o 
   3  -3  11      232.82      269.88     17.36 o 
   4  -3  11      867.77      918.40     48.61 o 
   5  -3  11      197.12      188.17     16.53 o 
   6  -3  11        7.09       12.09     10.81 o 
   7  -3  11      105.99       88.89     25.88 o 
   8  -3  11       31.98       33.11     18.60 o 
 -10  -2  11        7.05        7.32     19.51 o 
  -9  -2  11       16.22       27.26     11.48 o 
  -8  -2  11      105.61      106.38     13.28 o 
  -7  -2  11       34.76       56.46     11.00 o 
  -6  -2  11        1.12        8.93     10.10 o 
  -5  -2  11        0.59       -7.51      7.51 o 
  -4  -2  11      123.59       96.81     16.13 o 
  -3  -2  11        7.72        7.91      7.02 o 
  -2  -2  11       35.87       32.08      8.32 o 
  -1  -2  11       54.39       56.31      8.99 o 
   0  -2  11        5.22        7.02     11.88 o 
   1  -2  11       16.67       16.32      8.22 o 
   2  -2  11      212.93      286.65     16.32 o 
   3  -2  11       52.68       65.51     14.12 o 
   4  -2  11      987.06      846.49     35.05 o 
   5  -2  11      344.46      336.70     19.00 o 
   6  -2  11        1.64      -12.04     14.89 o 
   7  -2  11       17.78      -10.83     16.73 o 
   8  -2  11      146.28      185.21     23.51 o 
 -11  -1  11        8.32        7.71     21.17 o 
 -10  -1  11        0.36       -0.96     11.05 o 
  -9  -1  11        5.88        0.66      9.66 o 
  -8  -1  11        5.24      -10.17     10.97 o 
  -7  -1  11        3.94        1.52      8.81 o 
  -6  -1  11       30.42       49.32     10.00 o 
  -5  -1  11      184.92      190.58     13.64 o 
  -4  -1  11      108.16      141.23     12.03 o 
  -3  -1  11       46.67       24.69      8.75 o 
  -2  -1  11       15.24       11.69     12.00 o 
  -1  -1  11       18.91       11.76      8.11 o 
   0  -1  11       15.83       12.86      8.25 o 
   1  -1  11        4.06       18.10      8.72 o 
   2  -1  11      267.37      209.01     14.15 o 
   3  -1  11       13.82        7.13      9.09 o 
   4  -1  11      372.05      269.61     16.63 o 
   5  -1  11       77.17       54.25     11.13 o 
   6  -1  11       21.64       -2.99     14.89 o 
   7  -1  11       34.56       -3.70     16.42 o 
 -11   0  11        0.69       -2.37     21.49 o 
 -10   0  11        5.25       14.45     10.78 o 
  -9   0  11       10.06       18.64     14.91 o 
  -8   0  11       12.66       15.62     17.20 o 
  -7   0  11        3.84      -10.08     10.08 o 
  -6   0  11       22.90       24.18      9.75 o 
  -5   0  11      216.38      171.98     14.50 o 
  -4   0  11       40.91       31.42      9.35 o 
  -3   0  11      106.18      157.01     12.54 o 
  -2   0  11      219.44      180.23     12.90 o 
  -1   0  11        0.83       25.87      9.93 o 
   0   0  11       12.73       45.77      9.42 o 
   1   0  11        3.97       15.65      8.88 o 
   2   0  11      134.26       66.05     11.64 o 
   3   0  11       60.60       66.80     10.64 o 
   4   0  11       17.30       31.39     10.38 o 
   5   0  11        1.76       25.58     15.19 o 
   6   0  11        1.41       15.86     16.61 o 
   7   0  11       11.36        9.29     22.85 o 
 -11   1  11        5.20       18.94     14.64 o 
 -10   1  11        1.01        4.73     21.12 o 
  -9   1  11       57.30       64.94     12.95 o 
  -8   1  11       95.31       73.77     13.25 o 
  -7   1  11        6.53       13.43     10.46 o 
  -6   1  11        6.57       15.25      9.68 o 
  -5   1  11       51.93       43.09     10.24 o 
  -4   1  11        8.89       -9.06      9.06 o 
  -3   1  11       13.51       19.41      8.95 o 
  -2   1  11       12.17       -1.69      8.19 o 
  -1   1  11       97.83      118.31     11.65 o 
   0   1  11      116.30      136.92     12.06 o 
   1   1  11       67.71       87.12     11.03 o 
   2   1  11        8.08        4.23      9.37 o 
   3   1  11      433.05      380.62     20.42 o 
   4   1  11       10.77        9.94     10.07 o 
   5   1  11       11.78       14.57     16.68 o 
   6   1  11        1.48        0.55     21.55 o 
 -11   2  11        1.75       -7.38     15.05 o 
 -10   2  11        2.21       -2.25     13.38 o 
  -9   2  11       43.87       60.85     13.09 o 
  -8   2  11       18.77       -7.91     11.87 o 
  -7   2  11       37.78       36.12     10.95 o 
  -6   2  11        5.49       28.60     11.84 o 
  -5   2  11       65.08       54.28     10.35 o 
  -4   2  11       53.75       33.85      9.58 o 
  -3   2  11       14.81       38.73      9.78 o 
  -2   2  11       68.82       74.82     10.68 o 
  -1   2  11       64.21      104.48     11.69 o 
   0   2  11      715.90      593.31     26.74 o 
   1   2  11        7.04       -8.90      9.18 o 
   2   2  11      147.82      162.70     14.03 o 
   3   2  11        2.25       -9.79      9.79 o 
   4   2  11       89.19      101.35     18.77 o 
   5   2  11        7.27       14.35     19.39 o 
   6   2  11       48.15       -3.76     17.22 o 
 -11   3  11        3.09       -3.31     14.61 o 
 -10   3  11       13.53       48.27     22.96 o 
  -9   3  11      100.11       96.99     48.30 o 
  -8   3  11       15.99       54.89     16.98 o 
  -7   3  11      120.65      128.17     13.56 o 
  -6   3  11       49.40       63.49     11.33 o 
  -5   3  11       43.91       22.41     13.25 o 
  -4   3  11       18.33        2.06      9.50 o 
  -3   3  11        1.99       33.80      9.54 o 
  -2   3  11       19.77       13.90      9.43 o 
  -1   3  11       29.29       28.74      9.83 o 
   0   3  11        7.81       12.61     11.65 o 
   1   3  11      185.55      158.87     13.96 o 
   2   3  11        8.09        1.00     10.19 o 
   3   3  11       44.01       38.97     21.44 o 
   4   3  11        3.51       -7.39     16.22 o 
   5   3  11       59.20      105.20     20.50 o 
 -11   4  11        0.73        3.17     27.62 o 
 -10   4  11       28.89        2.93     14.73 o 
  -9   4  11       22.19       19.96     15.81 o 
  -8   4  11       74.39       36.41     14.30 o 
  -7   4  11      101.34      122.70     18.92 o 
  -6   4  11       26.73       22.95     10.87 o 
  -5   4  11        7.02        6.86     13.61 o 
  -4   4  11        2.63       11.35     10.64 o 
  -3   4  11      165.31      109.91     12.43 o 
  -2   4  11       85.96       82.31     11.94 o 
  -1   4  11      196.29      224.18     15.70 o 
   0   4  11       67.36       34.18     14.69 o 
   1   4  11        4.55       -9.32     10.35 o 
   2   4  11        1.64       12.96     10.88 o 
   3   4  11      115.76      109.55     25.02 o 
   4   4  11      101.95      160.16     22.20 o 
 -10   5  11        0.70      -14.52     14.52 o 
  -9   5  11        6.08       38.03     15.07 o 
  -8   5  11       45.32        6.65     13.22 o 
  -7   5  11       51.95       60.77     29.89 o 
  -6   5  11       43.02       13.88     10.80 o 
  -5   5  11       71.44       67.49     23.66 o 
  -4   5  11        5.59        6.41     10.54 o 
  -3   5  11       17.00       57.10     11.36 o 
  -2   5  11      144.70      121.15     13.05 o 
  -1   5  11        7.36       24.61     10.88 o 
   0   5  11       10.52      -10.19     10.69 o 
   1   5  11       30.27       31.16     11.55 o 
   2   5  11       13.10        2.63     17.18 o 
   3   5  11        5.45       27.29     18.04 o 
  -9   6  11        4.37       -2.86     14.95 o 
  -8   6  11        0.84       -8.78     13.25 o 
  -7   6  11        0.69      -12.49     12.79 o 
  -6   6  11        0.17        3.46     13.04 o 
  -5   6  11       37.33       82.35     12.69 o 
  -4   6  11        7.49        3.77     10.42 o 
  -3   6  11       16.71       14.23     14.84 o 
  -2   6  11        6.63        1.34     10.65 o 
  -1   6  11        2.12        3.08     10.78 o 
   0   6  11       73.96       24.65     11.81 o 
   1   6  11       33.82       37.32     18.94 o 
  -8   7  11       64.04       32.11     14.90 o 
  -7   7  11       29.61        6.94     34.87 o 
  -6   7  11       15.69       54.67     38.66 o 
  -5   7  11       31.40       -8.51     30.22 o 
  -4   7  11       30.58       20.78     11.80 o 
  -3   7  11        3.83        0.11     11.10 o 
  -2   7  11        1.87       -3.54     11.56 o 
  -1   7  11        9.54       18.32     12.20 o 
  -5   8  11       10.81       -1.13     13.81 o 
  -4   8  11        8.53       -4.77     13.12 o 
  -2 -11  12        0.04      -16.24     16.24 o 
  -1 -11  12       12.76       35.91     22.50 o 
   0 -11  12      171.72      185.41     20.73 o 
   1 -11  12       12.48       13.44     14.33 o 
   2 -11  12        1.51      -12.87     13.60 o 
   3 -11  12      147.35      182.84     20.50 o 
   4 -11  12       51.09       33.45     28.92 o 
   5 -11  12      133.95      146.93     23.07 o 
  -4 -10  12        5.73      -16.17     16.17 o 
  -3 -10  12      217.38      283.02     29.12 o 
  -2 -10  12        0.36      -11.77     14.87 o 
  -1 -10  12      106.39      121.04     38.81 o 
   0 -10  12      286.93      302.42     29.16 o 
   1 -10  12       26.17       43.80     15.43 o 
   2 -10  12        1.41       -0.52     14.57 o 
   3 -10  12       82.85       90.87     15.14 o 
   4 -10  12       69.49       75.31     15.16 o 
   5 -10  12      353.35      366.92     29.24 o 
   6 -10  12        1.96        9.03     18.83 o 
  -5  -9  12       81.98      105.95     30.33 o 
  -4  -9  12       11.69        8.77     13.83 o 
  -3  -9  12        6.75       12.54     14.69 o 
  -2  -9  12        0.12      -12.26     13.71 o 
  -1  -9  12        0.71       -0.69     13.09 o 
   0  -9  12       47.49       48.81     13.62 o 
   1  -9  12       76.08       73.85     14.06 o 
   2  -9  12       15.65       28.24     12.88 o 
   3  -9  12       62.88       49.20     13.76 o 
   4  -9  12      109.84      141.85     22.68 o 
   5  -9  12        6.16       -6.58     13.46 o 
   6  -9  12       29.69       32.47     18.83 o 
   7  -9  12        6.55        1.16     18.95 o 
  -6  -8  12       13.02      -12.85     19.90 o 
  -5  -8  12        3.55       11.00     19.64 o 
  -4  -8  12       11.00       14.04     13.84 o 
  -3  -8  12      329.74      297.93     21.25 o 
  -2  -8  12       71.94       68.01     14.10 o 
  -1  -8  12      191.01      182.90     18.72 o 
   0  -8  12      229.07      237.54     20.29 o 
   1  -8  12       80.66       82.68     13.54 o 
   2  -8  12       34.41       49.20     12.55 o 
   3  -8  12       77.52       86.59     13.84 o 
   4  -8  12        9.74        3.04     12.56 o 
   5  -8  12      211.73      228.67     18.55 o 
   6  -8  12        4.76        4.57     13.94 o 
   7  -8  12      163.37      165.97     22.17 o 
  -7  -7  12        5.55        8.79     23.83 o 
  -6  -7  12        4.52       -5.80     11.83 o 
  -5  -7  12      158.06      213.37     17.57 o 
  -4  -7  12      141.45      166.09     15.94 o 
  -3  -7  12       69.17       46.30     12.71 o 
  -2  -7  12      463.70      481.61     50.01 o 
  -1  -7  12       39.10       36.48     12.52 o 
   0  -7  12      510.24      525.14     36.58 o 
   1  -7  12       51.24       79.04     13.11 o 
   2  -7  12        0.71        6.09     11.66 o 
   3  -7  12        0.48       -0.99     12.11 o 
   4  -7  12      389.35      342.26     31.71 o 
   5  -7  12       61.27       57.56     13.89 o 
   6  -7  12       31.19       78.40     14.95 o 
   7  -7  12        4.04      -12.28     14.29 o 
   8  -7  12      173.62      126.50     28.16 o 
  -8  -6  12        4.32       -9.29     28.38 o 
  -7  -6  12        7.44        9.71     12.45 o 
  -6  -6  12        0.67        3.32     11.69 o 
  -5  -6  12        1.87       -0.58     10.88 o 
  -4  -6  12       45.25       52.26     12.34 o 
  -3  -6  12      183.50      192.61     19.85 o 
  -2  -6  12      109.19      123.19     25.57 o 
  -1  -6  12       51.18       64.97     12.80 o 
   0  -6  12      275.07      252.71     23.37 o 
   1  -6  12      225.73      227.11     37.65 o 
   2  -6  12       16.22        6.20     13.66 o 
   3  -6  12      130.61      130.59     14.23 o 
   4  -6  12       33.98       36.98     13.95 o 
   5  -6  12      289.25      280.49     36.25 o 
   6  -6  12      411.40      394.84     23.22 o 
   7  -6  12        5.68       -2.82     15.57 o 
   8  -6  12      107.28       68.88     25.34 o 
  -9  -5  12        1.31      -20.66     20.66 o 
  -8  -5  12      112.96      154.72     23.35 o 
  -7  -5  12       38.33       75.45     13.57 o 
  -6  -5  12      123.18      134.81     14.38 o 
  -5  -5  12      313.34      346.39     24.92 o 
  -4  -5  12      349.23      414.51     32.23 o 
  -3  -5  12       52.32       56.06     11.40 o 
  -2  -5  12       12.40       14.99     11.78 o 
  -1  -5  12      152.73      140.27     13.22 o 
   0  -5  12      382.14      382.41     20.50 o 
   1  -5  12        0.72      -10.92     10.92 o 
   2  -5  12       24.71       16.51     11.26 o 
   3  -5  12      145.54      156.46     25.61 o 
   4  -5  12      203.79      229.31     20.17 o 
   5  -5  12       39.38        5.34     23.50 o 
   6  -5  12        1.33        2.31     14.86 o 
   7  -5  12       34.57       11.15     13.30 o 
   8  -5  12       78.37       77.98     20.59 o 
  -9  -4  12        3.23       20.86     20.24 o 
  -8  -4  12       33.69        5.09     20.86 o 
  -7  -4  12        3.37       -7.52     15.81 o 
  -6  -4  12        1.72       -6.78     10.38 o 
  -5  -4  12        5.32       -9.85      9.85 o 
  -4  -4  12       62.22       80.36     20.47 o 
  -3  -4  12        3.01       -4.68      9.26 o 
  -2  -4  12        2.36       -8.19      9.17 o 
  -1  -4  12       24.51        3.79      9.00 o 
   0  -4  12      150.10      144.40     17.98 o 
   1  -4  12       38.39       48.44     12.14 o 
   2  -4  12      153.51      145.65     30.11 o 
   3  -4  12       51.88       40.31     10.42 o 
   4  -4  12        1.48       -3.71     10.07 o 
   5  -4  12      245.72      238.10     17.65 o 
   6  -4  12       36.78       37.68     12.26 o 
   7  -4  12        9.87       12.75     17.12 o 
   8  -4  12       24.78       13.08     20.14 o 
 -10  -3  12       24.92       16.89     21.11 o 
  -9  -3  12        1.18        0.72     12.38 o 
  -8  -3  12        0.15       -8.23     11.24 o 
  -7  -3  12        6.29        2.24     10.77 o 
  -6  -3  12      108.35      109.85     13.01 o 
  -5  -3  12      100.96      117.99     12.62 o 
  -4  -3  12        0.29        2.93      9.45 o 
  -3  -3  12      140.81      122.50     14.71 o 
  -2  -3  12       74.94       52.16     12.07 o 
  -1  -3  12        0.28       -9.74      9.74 o 
   0  -3  12      341.19      276.84     19.62 o 
   1  -3  12       59.21       47.64      9.68 o 
   2  -3  12      100.53      100.26     11.44 o 
   3  -3  12      119.05      117.28     12.36 o 
   4  -3  12      572.44      531.10     25.29 o 
   5  -3  12       57.31       47.59     11.73 o 
   6  -3  12       55.91       33.41     11.96 o 
   7  -3  12        0.81       -2.33     16.76 o 
 -10  -2  12       35.42       39.46     20.74 o 
  -9  -2  12        6.38        3.29     11.62 o 
  -8  -2  12        3.45        6.83     11.16 o 
  -7  -2  12        0.07       -7.12     11.58 o 
  -6  -2  12      185.03      166.74     28.38 o 
  -5  -2  12       48.65       37.12     12.74 o 
  -4  -2  12        0.36      -15.60     15.60 o 
  -3  -2  12       80.56       61.03     10.24 o 
  -2  -2  12       94.43       93.17     10.93 o 
  -1  -2  12       36.88       58.80      9.90 o 
   0  -2  12       67.13       63.82     10.17 o 
   1  -2  12        0.48        2.31      8.65 o 
   2  -2  12       73.49       51.90     17.70 o 
   3  -2  12      168.17      128.42     12.59 o 
   4  -2  12       16.04       34.98     10.80 o 
   5  -2  12       74.89       91.91     12.57 o 
   6  -2  12       72.18       64.10     17.52 o 
   7  -2  12       25.89        4.68     17.98 o 
 -10  -1  12       11.37       -0.60     13.81 o 
  -9  -1  12       25.69       29.61     16.25 o 
  -8  -1  12        0.70       -7.02     12.36 o 
  -7  -1  12        0.37       -9.95     10.80 o 
  -6  -1  12       21.67       12.86     14.94 o 
  -5  -1  12        6.25        0.21     10.82 o 
  -4  -1  12       28.79       47.14     10.33 o 
  -3  -1  12        7.25        9.82      9.13 o 
  -2  -1  12       60.67       84.58     15.49 o 
  -1  -1  12      159.47      243.59     15.17 o 
   0  -1  12       54.52       61.50     10.39 o 
   1  -1  12       79.14       48.62     10.32 o 
   2  -1  12       25.72       79.97     11.18 o 
   3  -1  12      292.89      226.16     19.61 o 
   4  -1  12      311.70      263.68     17.49 o 
   5  -1  12       36.20       71.98     12.36 o 
   6  -1  12      115.32      161.80     20.96 o 
 -10   0  12       14.16        7.25     13.05 o 
  -9   0  12       31.90       19.28     12.50 o 
  -8   0  12       28.76        1.88     11.41 o 
  -7   0  12       11.96        5.69     11.13 o 
  -6   0  12       16.05       -2.20     10.36 o 
  -5   0  12        4.55       -8.32      9.44 o 
  -4   0  12      318.97      302.04     17.59 o 
  -3   0  12        6.83       13.56      9.29 o 
  -2   0  12      326.02      268.34     18.17 o 
  -1   0  12       83.45      134.42     16.52 o 
   0   0  12       16.22       20.63      9.78 o 
   1   0  12       27.92       28.69     12.12 o 
   2   0  12      384.70      469.35     23.14 o 
   3   0  12      120.73      100.29     15.21 o 
   4   0  12      328.78      344.46     21.02 o 
   5   0  12      132.78      143.82     28.27 o 
   6   0  12       39.08       14.22     18.22 o 
 -10   1  12       21.96       27.13     15.61 o 
  -9   1  12        0.85       -8.99     11.86 o 
  -8   1  12      131.92      177.78     15.95 o 
  -7   1  12       17.49        3.21     11.13 o 
  -6   1  12        6.78       17.44     10.73 o 
  -5   1  12      186.67      148.07     13.71 o 
  -4   1  12       83.79       47.21     12.10 o 
  -3   1  12       19.15        7.28      9.44 o 
  -2   1  12        1.37       -7.73      8.96 o 
  -1   1  12       17.01        8.48      9.47 o 
   0   1  12      461.77      435.25     35.66 o 
   1   1  12       17.29       31.04     10.60 o 
   2   1  12       82.89      124.53     13.63 o 
   3   1  12        4.26        5.86     10.28 o 
   4   1  12       77.14       90.77     17.98 o 
   5   1  12       18.36       54.48     18.45 o 
 -10   2  12       48.31       25.16     15.79 o 
  -9   2  12       11.68       18.44     26.97 o 
  -8   2  12       90.50       79.22     29.68 o 
  -7   2  12        7.39       -0.80     11.23 o 
  -6   2  12        6.08       20.65     12.07 o 
  -5   2  12       42.38       36.28     10.64 o 
  -4   2  12      111.94       80.83     11.61 o 
  -3   2  12      132.65       55.28     11.00 o 
  -2   2  12       32.14       40.01     13.95 o 
  -1   2  12       64.52       53.53     11.05 o 
   0   2  12      131.82       93.23     20.29 o 
   1   2  12      321.64      395.68     21.37 o 
   2   2  12        0.03      -13.58     13.58 o 
   3   2  12        6.03       -5.84     10.70 o 
   4   2  12       25.75       83.95     18.92 o 
   5   2  12      163.34      136.47     21.81 o 
 -10   3  12       22.65        3.02     14.95 o 
  -9   3  12        1.39       14.98     18.95 o 
  -8   3  12       33.40       37.16     18.91 o 
  -7   3  12       60.93       57.07     16.87 o 
  -6   3  12       18.03       26.20     11.24 o 
  -5   3  12       69.02       63.74     11.70 o 
  -4   3  12       12.67       19.45     10.88 o 
  -3   3  12        3.72        1.56      9.80 o 
  -2   3  12        1.07       -3.28      9.80 o 
  -1   3  12       45.60       37.13     11.05 o 
   0   3  12       76.76       56.35     11.58 o 
   1   3  12        1.83       12.06     11.06 o 
   2   3  12      143.52      141.95     21.92 o 
   3   3  12       22.25      -15.75     16.03 o 
   4   3  12       16.25       65.57     18.42 o 
 -10   4  12        4.47       31.01     15.91 o 
  -9   4  12       35.72       27.25     21.88 o 
  -8   4  12        3.37       23.04     14.62 o 
  -7   4  12        0.88      -10.27     12.17 o 
  -6   4  12       18.69       -3.34     11.20 o 
  -5   4  12        5.43       -1.51     10.78 o 
  -4   4  12      131.77      141.10     29.73 o 
  -3   4  12        3.02       15.72     10.80 o 
  -2   4  12       17.95        4.97     10.57 o 
  -1   4  12        7.44       -8.69     10.41 o 
   0   4  12      201.48      146.20     14.62 o 
   1   4  12       14.99       19.75     11.54 o 
   2   4  12        0.94        9.47     16.90 o 
  -9   5  12       89.95       34.39     16.13 o 
  -8   5  12      119.83       14.70     30.11 o 
  -7   5  12       98.42       90.44     51.55 o 
  -6   5  12       14.06       12.01     15.75 o 
  -5   5  12        2.37      -10.79     10.79 o 
  -4   5  12       37.45       17.32     11.14 o 
  -3   5  12       13.43      -10.60     10.60 o 
  -2   5  12       39.11       76.36     12.93 o 
  -1   5  12       12.35        3.15     15.65 o 
   0   5  12        0.88        8.58     11.77 o 
   1   5  12       20.24       30.02     12.47 o 
  -8   6  12        2.69       14.44     15.13 o 
  -7   6  12        3.99      -13.54     13.54 o 
  -6   6  12       39.91       13.82     14.17 o 
  -5   6  12       20.88       -4.84     11.59 o 
  -4   6  12        7.43       20.78     11.58 o 
  -3   6  12       66.62       10.31     11.45 o 
  -2   6  12        0.45      -11.20     11.20 o 
  -1   6  12        4.20       -1.08     11.58 o 
  -5   7  12        5.95       15.51     14.54 o 
  -4   7  12       17.20       23.24     12.47 o 
   0 -11  13        6.17        8.63     23.53 o 
   1 -11  13        6.98       -2.49     14.70 o 
   2 -11  13       27.98       23.25     15.01 o 
   3 -11  13       40.77       55.44     15.98 o 
  -3 -10  13      103.71      108.64     18.62 o 
  -2 -10  13       16.06       -0.64     14.96 o 
  -1 -10  13       62.24       69.87     21.93 o 
   0 -10  13      124.97      140.05     27.14 o 
   1 -10  13       35.32        0.94     14.62 o 
   2 -10  13       71.40       63.86     14.67 o 
   3 -10  13      128.95       86.66     16.23 o 
   4 -10  13      106.15      154.07     18.13 o 
   5 -10  13       41.36       54.91     19.95 o 
  -4  -9  13      101.88      101.60     20.26 o 
  -3  -9  13        2.97       -3.48     15.64 o 
  -2  -9  13      195.57      244.76     20.42 o 
  -1  -9  13       12.63        7.65     13.59 o 
   0  -9  13      274.63      253.55     31.38 o 
   1  -9  13       12.09        1.85     13.34 o 
   2  -9  13        7.39        4.46     13.19 o 
   3  -9  13      132.87      113.46     19.21 o 
   4  -9  13      151.52      126.78     20.69 o 
   5  -9  13       21.55       30.11     14.63 o 
   6  -9  13       71.42       50.50     23.29 o 
  -5  -8  13       65.09       98.37     16.01 o 
  -4  -8  13        4.57       -4.26     19.23 o 
  -3  -8  13        7.80       33.89     13.45 o 
  -2  -8  13        0.61       -1.54     13.44 o 
  -1  -8  13       79.35       89.21     18.68 o 
   0  -8  13      351.23      349.28     51.44 o 
   1  -8  13       23.52       34.27     13.33 o 
   2  -8  13       11.50       -2.40     12.28 o 
   3  -8  13       48.30       74.97     17.41 o 
   4  -8  13       41.44       42.68     15.93 o 
   5  -8  13       79.47       63.84     15.38 o 
   6  -8  13       85.18       81.97     22.39 o 
  -6  -7  13        1.91        9.52     12.93 o 
  -5  -7  13       46.01       70.48     13.95 o 
  -4  -7  13      100.66      129.92     16.96 o 
  -3  -7  13       84.61       87.80     18.41 o 
  -2  -7  13        0.58       -9.67     15.96 o 
  -1  -7  13       34.98       46.17     13.67 o 
   0  -7  13      116.07      123.56     17.23 o 
   1  -7  13      168.77      175.93     17.04 o 
   2  -7  13        1.35        2.60     12.03 o 
   3  -7  13       19.93       35.03     13.40 o 
   4  -7  13        0.92       -6.80     14.98 o 
   5  -7  13      293.52      285.94     26.90 o 
   6  -7  13      117.35      126.08     45.16 o 
   7  -7  13      104.47       75.82     32.27 o 
  -7  -6  13       14.31       14.86     29.73 o 
  -6  -6  13        0.24        6.73     12.69 o 
  -5  -6  13      122.75      130.09     16.78 o 
  -4  -6  13       16.63       14.59     11.85 o 
  -3  -6  13       72.48       69.03     12.62 o 
  -2  -6  13       13.39       22.39     19.23 o 
  -1  -6  13      120.31       97.58     16.31 o 
   0  -6  13      106.47      101.97     17.96 o 
   1  -6  13        6.82      -10.93     11.43 o 
   2  -6  13      132.51      120.38     14.74 o 
   3  -6  13       34.51       24.01     14.24 o 
   4  -6  13        5.05      -13.12     14.38 o 
   5  -6  13       13.24       36.54     16.37 o 
   6  -6  13       32.58       -3.03     16.37 o 
   7  -6  13       48.56       60.67     37.15 o 
  -8  -5  13       37.04       51.75     21.22 o 
  -7  -5  13       22.77       26.01     13.17 o 
  -6  -5  13        0.70       -2.48     12.04 o 
  -5  -5  13        5.37       25.24     13.86 o 
  -4  -5  13       35.28       24.59     11.15 o 
  -3  -5  13       71.34       72.50     12.43 o 
  -2  -5  13       36.12       34.03     11.29 o 
  -1  -5  13       19.10       18.13     12.56 o 
   0  -5  13      360.48      321.99     22.42 o 
   1  -5  13        2.56        9.47     11.82 o 
   2  -5  13      147.47      112.03     30.54 o 
   3  -5  13       14.30        3.93     13.10 o 
   4  -5  13      187.05      179.13     29.03 o 
   5  -5  13       78.83       99.00     24.58 o 
   6  -5  13        3.05       13.22     14.69 o 
   7  -5  13        0.23       -2.16     17.22 o 
  -8  -4  13       11.20       14.95     12.79 o 
  -7  -4  13        3.89        4.54     11.83 o 
  -6  -4  13       78.64       97.52     17.22 o 
  -5  -4  13        1.35       -6.64     10.88 o 
  -4  -4  13       42.24       18.09     17.76 o 
  -3  -4  13       39.83       35.00     21.66 o 
  -2  -4  13        5.82       15.80     11.70 o 
  -1  -4  13       39.51       37.52     12.52 o 
   0  -4  13        0.40        9.82     11.42 o 
   1  -4  13       95.32       68.09     13.04 o 
   2  -4  13       22.96        8.87     11.57 o 
   3  -4  13      189.18      182.99     31.95 o 
   4  -4  13        9.40       11.98     13.09 o 
   5  -4  13       58.15       77.79     15.48 o 
   6  -4  13       33.03       44.21     13.03 o 
  -9  -3  13        0.34       -8.21     12.52 o 
  -8  -3  13       99.02       63.61     34.55 o 
  -7  -3  13        1.38      -13.75     13.75 o 
  -6  -3  13        0.07        5.60     13.12 o 
  -5  -3  13      128.86      155.86     49.17 o 
  -4  -3  13       50.68       48.64     13.49 o 
  -3  -3  13        1.23        5.40     12.02 o 
  -2  -3  13        0.02        3.11     11.14 o 
  -1  -3  13       26.03       13.26     11.53 o 
   0  -3  13      406.53      354.84     47.22 o 
   1  -3  13       58.09       52.96     12.52 o 
   2  -3  13      192.15      156.22     13.76 o 
   3  -3  13      112.68       88.47     17.13 o 
   4  -3  13      414.81      431.49     22.80 o 
   5  -3  13      234.26      236.10     31.55 o 
   6  -3  13        4.95      -11.67     11.67 o 
  -9  -2  13       53.58       44.31     21.23 o 
  -8  -2  13        6.09        3.08     14.10 o 
  -7  -2  13       31.42       13.05     13.73 o 
  -6  -2  13       60.96       53.35     24.37 o 
  -5  -2  13       77.12       61.93     17.98 o 
  -4  -2  13       12.73        0.38     12.42 o 
  -3  -2  13       22.70      -11.26     11.73 o 
  -2  -2  13        8.13       22.32     12.22 o 
  -1  -2  13       49.73       69.64     11.09 o 
   0  -2  13      198.26      163.39     21.56 o 
   1  -2  13       46.15       51.55     11.06 o 
   2  -2  13       34.86       21.98     10.49 o 
   3  -2  13      279.06      213.70     22.94 o 
   4  -2  13      205.96      219.56     16.63 o 
   5  -2  13       99.65      124.37     20.53 o 
   6  -2  13       16.54       17.82     17.08 o 
  -9  -1  13        9.81       44.79     15.24 o 
  -8  -1  13       21.86       -5.69     13.46 o 
  -7  -1  13       34.49       11.17     13.97 o 
  -6  -1  13        9.24       13.48     12.82 o 
  -5  -1  13       58.97       52.20     14.06 o 
  -4  -1  13      126.48      143.62     13.62 o 
  -3  -1  13       68.25       81.76     11.99 o 
  -2  -1  13       12.23        2.06      9.79 o 
  -1  -1  13        6.75       16.18     15.86 o 
   0  -1  13      156.81      136.91     13.39 o 
   1  -1  13       15.10       15.01     10.29 o 
   2  -1  13      337.05      357.93     20.21 o 
   3  -1  13        1.80       11.10     10.98 o 
   4  -1  13       96.54      128.89     14.19 o 
   5  -1  13       38.43       34.08     17.51 o 
 -10   0  13       20.28        7.14     19.60 o 
  -9   0  13       17.13       10.19     14.27 o 
  -8   0  13       14.06       -3.17     19.49 o 
  -7   0  13        0.38      -11.33     11.33 o 
  -6   0  13       32.19       33.64     11.62 o 
  -5   0  13       23.16      -14.59     15.55 o 
  -4   0  13      134.08      171.17     26.89 o 
  -3   0  13      254.72      186.89     20.72 o 
  -2   0  13       32.59       22.46     10.25 o 
  -1   0  13      119.75      116.94     12.82 o 
   0   0  13      140.28      118.74     13.02 o 
   1   0  13      204.72      278.04     18.26 o 
   2   0  13        3.56       10.42     12.20 o 
   3   0  13       28.14       41.12     12.01 o 
   4   0  13        3.86       31.23     12.22 o 
   5   0  13       81.36      110.36     20.02 o 
  -9   1  13      163.00      165.06     18.22 o 
  -8   1  13        0.15       -5.20     17.97 o 
  -7   1  13        2.87      -11.47     11.47 o 
  -6   1  13       51.05        7.18     14.66 o 
  -5   1  13       32.86      -10.36     10.36 o 
  -4   1  13       73.83       57.68     11.63 o 
  -3   1  13       17.65       34.02     10.98 o 
  -2   1  13        0.16        2.69     10.18 o 
  -1   1  13        1.14       -0.36     10.16 o 
   0   1  13        0.60        7.68     10.67 o 
   1   1  13        5.64       37.92     11.21 o 
   2   1  13       21.42       28.12     11.33 o 
   3   1  13       11.95        3.36     11.30 o 
   4   1  13       18.48       26.49     17.55 o 
  -9   2  13       41.75       50.66     15.80 o 
  -8   2  13        8.35       17.11     12.80 o 
  -7   2  13       30.22        9.07     11.73 o 
  -6   2  13        0.34        2.99     11.01 o 
  -5   2  13        0.11       -7.36     10.72 o 
  -4   2  13       39.63        7.94     10.73 o 
  -3   2  13       39.05        4.24     10.60 o 
  -2   2  13       31.39       41.53     11.63 o 
  -1   2  13       33.33       13.25     11.11 o 
   0   2  13        9.08       -5.30     11.02 o 
   1   2  13        3.05        8.06     11.46 o 
   2   2  13       84.64       69.66     13.09 o 
   3   2  13       21.09       35.07     16.73 o 
  -9   3  13        1.19       -3.94     15.05 o 
  -8   3  13       13.33      -13.64     17.65 o 
  -7   3  13       84.50       72.01     13.64 o 
  -6   3  13       10.02        1.95     11.51 o 
  -5   3  13      103.14       60.18     12.51 o 
  -4   3  13       22.98       27.95     11.33 o 
  -3   3  13       17.67        5.06     10.47 o 
  -2   3  13       11.02       24.48     11.30 o 
  -1   3  13       11.96        7.06     11.01 o 
   0   3  13       73.23       77.54     13.07 o 
   1   3  13       81.60      132.41     14.38 o 
   2   3  13       33.06       33.03     19.22 o 
  -8   4  13       32.75       -4.12     18.63 o 
  -7   4  13        3.17        0.82     20.58 o 
  -6   4  13        2.01       -5.77     11.84 o 
  -5   4  13       26.98       54.96     13.08 o 
  -4   4  13        7.97        9.32     11.36 o 
  -3   4  13       63.38       51.32     12.28 o 
  -2   4  13       32.39       17.63     20.25 o 
  -1   4  13        2.31      -11.18     11.18 o 
   0   4  13        3.23        8.20     11.73 o 
   1   4  13        3.78       10.57     22.09 o 
  -7   5  13       30.84        9.85     14.76 o 
  -6   5  13       11.95       -8.51     18.29 o 
  -5   5  13        0.22       -9.95     11.79 o 
  -4   5  13       22.67       37.97     16.15 o 
  -3   5  13        0.50        9.82     12.24 o 
  -2   5  13        1.13       -4.70     17.53 o 
  -1   5  13        0.04        4.75     17.52 o 
  -1 -10  14       24.62       28.00     16.04 o 
   0 -10  14       93.70       86.77     16.95 o 
   1 -10  14       19.89       36.50     15.24 o 
   2 -10  14       62.09       27.11     15.92 o 
   3 -10  14      152.92      137.48     17.84 o 
  -3  -9  14       94.30      131.17     21.06 o 
  -2  -9  14      111.15      130.86     18.42 o 
  -1  -9  14       49.22       49.63     15.96 o 
   0  -9  14       30.68       35.35     18.75 o 
   1  -9  14       81.27       79.84     15.23 o 
   2  -9  14        0.03        3.58     13.93 o 
   3  -9  14       16.87       20.05     14.65 o 
   4  -9  14       39.95       57.45     16.12 o 
  -4  -8  14        4.80       -0.23     17.72 o 
  -3  -8  14       32.80       62.32     14.48 o 
  -2  -8  14        9.64        7.45     12.97 o 
  -1  -8  14       11.45       30.43     15.09 o 
   0  -8  14       62.98       76.27     17.52 o 
   1  -8  14      118.08      102.31     15.56 o 
   2  -8  14       31.34       21.45     13.66 o 
   3  -8  14       16.82       15.03     14.06 o 
   4  -8  14        3.28       -3.99     15.31 o 
   5  -8  14       28.51       23.63     17.48 o 
  -5  -7  14        3.87        0.12     13.22 o 
  -4  -7  14       44.94       43.45     19.12 o 
  -3  -7  14        2.99      -10.99     12.18 o 
  -2  -7  14       84.75       70.37     23.89 o 
  -1  -7  14      110.58       82.07     14.05 o 
   0  -7  14      294.10      322.86     70.13 o 
   1  -7  14        5.79       -6.99     14.63 o 
   2  -7  14       11.73        5.92     15.02 o 
   3  -7  14      103.30       51.23     16.31 o 
   4  -7  14      191.71      152.86     26.97 o 
   5  -7  14       16.58       30.29     17.22 o 
  -6  -6  14        2.43        6.58     13.11 o 
  -5  -6  14       14.49        4.42     12.92 o 
  -4  -6  14       10.64       -3.00     12.96 o 
  -3  -6  14        0.07        4.68     12.12 o 
  -2  -6  14        2.87       -9.95     12.78 o 
  -1  -6  14       49.09       22.94     16.14 o 
   0  -6  14       96.64      104.13     15.50 o 
   1  -6  14        4.45      -15.92     15.92 o 
   2  -6  14        7.34       -4.98     12.79 o 
   3  -6  14        1.16      -15.81     15.81 o 
   4  -6  14       52.00       41.65     18.63 o 
   5  -6  14      101.34      110.50     35.85 o 
  -7  -5  14        3.47       -3.81     13.18 o 
  -6  -5  14        1.69       -5.83     27.83 o 
  -5  -5  14       80.91       84.85     16.27 o 
  -4  -5  14       84.42       94.42     16.61 o 
  -3  -5  14       93.20       80.18     15.34 o 
  -2  -5  14       16.12        9.79     12.26 o 
  -1  -5  14       15.76       11.20     12.85 o 
   0  -5  14      203.35      181.43     17.79 o 
   1  -5  14       92.52       80.60     14.96 o 
   2  -5  14       44.39       25.12     12.96 o 
   3  -5  14       52.74       60.52     20.69 o 
   4  -5  14       20.97       -4.03     13.46 o 
   5  -5  14      142.30      112.57     27.18 o 
  -8  -4  14        2.38      -14.91     14.91 o 
  -7  -4  14       18.19       17.73     15.08 o 
  -6  -4  14        4.00       41.57     16.46 o 
  -5  -4  14      103.21       88.94     16.51 o 
  -4  -4  14       12.13      -13.43     13.43 o 
  -3  -4  14       26.46       -2.09     12.38 o 
  -2  -4  14       18.38       17.33     19.06 o 
  -1  -4  14      207.20      199.41     50.79 o 
   0  -4  14      199.49      159.51     22.20 o 
   1  -4  14       18.07       26.67     12.65 o 
   2  -4  14        3.23        0.63     12.54 o 
   3  -4  14      120.40       90.53     15.72 o 
   4  -4  14      115.15      115.06     28.92 o 
   5  -4  14       57.79       46.19     15.37 o 
  -8  -3  14       16.33       -1.15     16.79 o 
  -7  -3  14       10.05       -7.62     14.50 o 
  -6  -3  14       24.96       18.17     14.63 o 
  -5  -3  14        0.43       -0.91     13.54 o 
  -4  -3  14        1.10       19.98     13.62 o 
  -3  -3  14       11.06       -7.16     12.54 o 
  -2  -3  14       61.44       20.46     12.82 o 
  -1  -3  14       24.42        4.29     12.22 o 
   0  -3  14        0.46        6.09     11.89 o 
   1  -3  14       67.40       62.66     13.78 o 
   2  -3  14        8.58      -11.94     11.94 o 
   3  -3  14       30.43       28.54     13.61 o 
   4  -3  14       81.69      116.72     16.61 o 
   5  -3  14       13.12       24.74     12.74 o 
  -8  -2  14       51.15        6.66     14.92 o 
  -7  -2  14        0.01      -13.78     13.78 o 
  -6  -2  14       27.58       30.55     14.99 o 
  -5  -2  14        0.09       -1.83     13.70 o 
  -4  -2  14       41.14       59.29     30.22 o 
  -3  -2  14      136.00       91.08     15.64 o 
  -2  -2  14        0.79       -3.15     12.38 o 
  -1  -2  14       75.74       99.76     14.99 o 
   0  -2  14       25.36       27.00     18.84 o 
   1  -2  14      128.63      163.92     23.32 o 
   2  -2  14       20.77       12.24     11.08 o 
   3  -2  14       10.87       13.87     11.53 o 
   4  -2  14       69.16       86.47     13.85 o 
   5  -2  14       76.30       84.35     14.18 o 
  -8  -1  14       22.28       -5.21     14.73 o 
  -7  -1  14        9.19        4.87     14.53 o 
  -6  -1  14       17.43      -13.58     13.58 o 
  -5  -1  14       33.40       16.25     14.30 o 
  -4  -1  14        0.07       13.58     13.58 o 
  -3  -1  14        0.84      -12.36     12.36 o 
  -2  -1  14        4.90        9.07     10.66 o 
  -1  -1  14       18.95       23.80     11.31 o 
   0  -1  14       66.67       61.45     12.09 o 
   1  -1  14        0.46        6.59     11.12 o 
   2  -1  14      106.20       85.67     13.38 o 
   3  -1  14      146.92      128.72     14.72 o 
   4  -1  14       55.23       63.75     13.69 o 
  -9   0  14        2.70      -14.34     14.34 o 
  -8   0  14        0.16       -4.37     14.29 o 
  -7   0  14        0.54       15.79     14.98 o 
  -6   0  14       15.87       10.19     14.17 o 
  -5   0  14       19.70       22.19     11.95 o 
  -4   0  14       34.65       22.28     10.91 o 
  -3   0  14       99.81       85.11     12.66 o 
  -2   0  14       12.65        6.11     13.69 o 
  -1   0  14       29.60       31.70     14.43 o 
   0   0  14       12.14        1.19     10.96 o 
   1   0  14        2.22        7.68     11.35 o 
   2   0  14        0.02        1.71     11.30 o 
   3   0  14        1.59        5.88     11.98 o 
  -8   1  14       55.30       29.70     13.58 o 
  -7   1  14        3.81       -7.43     12.72 o 
  -6   1  14       16.56       30.22     15.85 o 
  -5   1  14       59.49       37.89     12.30 o 
  -4   1  14       29.64       12.93     11.36 o 
  -3   1  14       29.08       -8.92     11.05 o 
  -2   1  14        1.23       27.03     11.37 o 
  -1   1  14        0.12        6.31     11.38 o 
   0   1  14      120.57      116.00     14.14 o 
   1   1  14      148.96      228.83     17.54 o 
   2   1  14       79.36       43.98     12.83 o 
   3   1  14        0.40       11.54     12.60 o 
  -8   2  14        0.30       -8.28     13.98 o 
  -7   2  14        3.47      -21.46     21.46 o 
  -6   2  14        2.84        6.66     11.90 o 
  -5   2  14       13.64       65.60     13.43 o 
  -4   2  14        3.89      -10.89     10.89 o 
  -3   2  14       36.38       24.80     11.51 o 
  -2   2  14        0.09       11.46     11.57 o 
  -1   2  14        5.31       -0.07     11.55 o 
   0   2  14       42.90       48.43     12.83 o 
   1   2  14        4.29       18.08     12.46 o 
   2   2  14        0.34       -4.88     12.04 o 
  -7   3  14       27.55        8.77     16.72 o 
  -6   3  14        8.64      -12.28     12.28 o 
  -5   3  14        4.37       33.59     12.67 o 
  -4   3  14       27.54       -2.01     11.45 o 
  -3   3  14       56.89       32.29     12.20 o 
  -2   3  14        1.06        4.63     11.53 o 
  -1   3  14       19.73       31.49     12.52 o 
   0   3  14        8.50       15.85     12.27 o 
  -6   4  14        0.65      -12.55     12.55 o 
  -5   4  14        0.07        4.35     12.48 o 
  -4   4  14       42.11       67.69     13.56 o 
  -3   4  14       18.42        0.54     12.05 o 
  -2   4  14       10.49        3.12     12.26 o 
   0  -9  15       13.55        0.56     14.92 o 
   1  -9  15       47.89       36.95     15.30 o 
  -3  -8  15       43.26       43.17     18.09 o 
  -2  -8  15        0.31       -7.20     15.12 o 
  -1  -8  15       23.97        8.77     14.49 o 
   0  -8  15       51.18       57.83     15.93 o 
   1  -8  15        6.87       -4.55     19.49 o 
   2  -8  15       27.54       13.79     17.02 o 
   3  -8  15       21.10       34.64     16.85 o 
  -4  -7  15      119.33       78.93     20.14 o 
  -3  -7  15       47.01       28.25     15.46 o 
  -2  -7  15        0.01        9.89     16.57 o 
  -1  -7  15        1.85        2.49     13.69 o 
   0  -7  15      140.65      112.99     16.85 o 
   1  -7  15      136.39      106.95     17.12 o 
   2  -7  15        0.32       -1.04     14.00 o 
   3  -7  15       10.04       -4.82     13.90 o 
   4  -7  15       66.99       39.49     28.92 o 
  -5  -6  15        0.07      -14.53     14.53 o 
  -4  -6  15        0.55      -14.13     29.78 o 
  -3  -6  15        5.40       14.01     13.58 o 
  -2  -6  15       21.82       19.62     14.06 o 
  -1  -6  15       89.24       74.21     17.33 o 
   0  -6  15        8.66        9.85     13.38 o 
   1  -6  15        4.57       13.67     13.74 o 
   2  -6  15       16.84        1.10     13.69 o 
   3  -6  15       50.38       50.76     21.88 o 
   4  -6  15        1.06       15.28     14.50 o 
  -6  -5  15        6.88      -12.21     15.28 o 
  -5  -5  15       15.62       11.31     15.14 o 
  -4  -5  15       13.79        2.59     14.57 o 
  -3  -5  15        4.78      -11.80     13.56 o 
  -2  -5  15        3.78        5.17     13.06 o 
  -1  -5  15       20.74       32.71     21.77 o 
   0  -5  15        0.73       21.02     13.54 o 
   1  -5  15       75.60       38.62     14.08 o 
   2  -5  15        0.04      -17.44     17.44 o 
   3  -5  15       46.39        4.35     14.40 o 
   4  -5  15      163.23      111.90     26.64 o 
  -6  -4  15        6.70       -3.20     24.80 o 
  -5  -4  15       31.19        9.89     14.85 o 
  -4  -4  15      103.71      170.50     49.39 o 
  -3  -4  15        7.95       18.33     13.98 o 
  -2  -4  15       67.40       68.71     16.68 o 
  -1  -4  15       10.06       27.25     13.94 o 
   0  -4  15       94.54       87.23     15.45 o 
   1  -4  15        1.47      -12.32     12.32 o 
   2  -4  15       11.52       -4.84     21.12 o 
   3  -4  15       21.83       22.92     14.30 o 
   4  -4  15       41.32       35.21     19.49 o 
  -7  -3  15        0.40      -15.12     15.12 o 
  -6  -3  15        4.24        3.96     14.86 o 
  -5  -3  15       45.56       38.58     18.84 o 
  -4  -3  15        5.26       -8.61     18.19 o 
  -3  -3  15        2.48      -12.99     18.30 o 
  -2  -3  15       16.71       24.39     14.42 o 
  -1  -3  15       23.36        0.55     12.79 o 
   0  -3  15      183.43      154.93     17.95 o 
   1  -3  15        1.02       -5.24     14.40 o 
   2  -3  15        1.73        4.51     14.00 o 
   3  -3  15       34.98       27.20     14.77 o 
   4  -3  15       67.04       63.01     21.88 o 
  -7  -2  15        7.81        1.04     15.18 o 
  -6  -2  15        0.75      -14.86     14.86 o 
  -5  -2  15        3.65       -2.94     14.04 o 
  -4  -2  15       11.16       20.26     14.86 o 
  -3  -2  15       58.44       45.37     15.42 o 
  -2  -2  15       15.09        5.44     13.26 o 
  -1  -2  15       79.46       55.09     15.92 o 
   0  -2  15        1.25      -12.59     12.59 o 
   1  -2  15        0.13        3.82     13.65 o 
   2  -2  15       22.38       16.54     14.21 o 
   3  -2  15       21.01       30.86     15.92 o 
  -7  -1  15       13.24       18.96     16.43 o 
  -6  -1  15        0.33        9.38     15.37 o 
  -5  -1  15       28.23        5.24     15.02 o 
  -4  -1  15       46.63       17.18     14.90 o 
  -3  -1  15        7.44       12.85     13.86 o 
  -2  -1  15       15.03       24.20     17.00 o 
  -1  -1  15        5.96        1.75     13.78 o 
   0  -1  15       15.02        3.61     16.03 o 
   1  -1  15      154.62      178.43     21.89 o 
   2  -1  15       17.54       14.09     12.42 o 
  -7   0  15        6.11       -2.11     16.57 o 
  -6   0  15        1.36      -14.75     15.30 o 
  -5   0  15       13.74       34.72     15.86 o 
  -4   0  15        8.12       -7.84     13.54 o 
  -3   0  15        0.68       11.78     15.30 o 
  -2   0  15        3.34        5.93     11.85 o 
  -1   0  15        0.45       -7.01     11.81 o 
   0   0  15        4.00        4.96     11.74 o 
   1   0  15       14.15       20.32     23.68 o 
   2   0  15        0.59        6.55     12.58 o 
  -7   1  15       39.37       46.36     16.26 o 
  -6   1  15       13.28      -12.14     12.14 o 
  -5   1  15        2.61        3.19     14.69 o 
  -4   1  15        5.05       28.92     18.56 o 
  -3   1  15        0.88       13.03     12.59 o 
  -2   1  15       12.11       22.99     12.62 o 
  -1   1  15       18.82       11.49     12.48 o 
   0   1  15       65.35       65.38     15.72 o 
   1   1  15        5.18       17.40     12.77 o 
  -6   2  15        1.88        2.65     13.21 o 
  -5   2  15       17.38        3.18     12.13 o 
  -4   2  15        0.22       24.03     12.74 o 
  -3   2  15        2.14      -16.90     19.81 o 
  -2   2  15        1.96      -11.53     11.53 o 
  -1   2  15       23.70       61.52     13.54 o 
  -4   3  15        8.77       20.01     12.89 o 
  -2  -7  16       23.75       11.86     14.96 o 
  -1  -7  16       10.78       16.50     14.23 o 
   0  -7  16       38.88       26.17     15.23 o 
   1  -7  16       23.53       25.08     20.69 o 
  -3  -6  16       24.80       10.94     14.75 o 
  -2  -6  16        0.73       -1.81     18.74 o 
  -1  -6  16       26.84       20.01     14.82 o 
   0  -6  16       62.93       56.02     22.96 o 
   1  -6  16        1.73       -4.84     22.53 o 
   2  -6  16        5.90        8.51     14.00 o 
  -4  -5  16       66.02       67.60     22.31 o 
  -3  -5  16       31.64       32.40     16.25 o 
  -2  -5  16       12.91       18.34     14.81 o 
  -1  -5  16       46.43       55.65     15.66 o 
   0  -5  16      117.78       72.24     15.53 o 
   1  -5  16       37.79       38.69     14.62 o 
   2  -5  16        0.93       14.91     14.34 o 
  -5  -4  16       30.49       67.20     19.49 o 
  -4  -4  16        5.24      -11.54     15.03 o 
  -3  -4  16       22.60       34.07     16.25 o 
  -2  -4  16       13.13       22.36     15.31 o 
  -1  -4  16       51.17       40.41     29.03 o 
   0  -4  16        2.06        9.48     24.04 o 
   1  -4  16        5.18       -2.23     14.30 o 
   2  -4  16        2.75       23.57     16.57 o 
  -5  -3  16       12.52       21.60     16.34 o 
  -4  -3  16       15.84       -0.17     15.30 o 
  -3  -3  16        8.02        6.76     15.27 o 
  -2  -3  16        8.57       -4.47     13.95 o 
  -1  -3  16        0.39        0.95     13.58 o 
   0  -3  16        1.92       23.52     21.01 o 
   1  -3  16       59.35       24.19     14.87 o 
  -5  -2  16        4.05       -3.86     15.55 o 
  -4  -2  16        2.38       13.80     20.69 o 
  -3  -2  16        1.91      -14.01     14.01 o 
  -2  -2  16        4.07       -2.72     14.52 o 
  -1  -2  16        2.64      -13.84     13.84 o 
   0  -2  16       46.37       35.87     21.77 o 
   1  -2  16       13.33        8.31     14.73 o 
  -5  -1  16       16.34       13.92     19.28 o 
  -4  -1  16        7.31      -14.34     14.34 o 
  -3  -1  16        0.30      -14.08     14.08 o 
  -2  -1  16       13.42        4.54     14.94 o 
  -1  -1  16        3.51        3.31     17.33 o 
   0  -1  16       37.49       19.19     20.25 o 
  -5   0  16        3.91        2.09     15.57 o 
  -4   0  16        1.27       -6.42     14.43 o 
  -3   0  16       17.77       12.77     15.77 o 
  -2   0  16        1.95       -9.53     14.65 o 
  -1   0  16        1.97       -9.16     20.58 o 
                                                 
